# Supplementary material for: Seasonal variation in microhabitat of salamanders: environmental variation or shift of habitat selection?
Source: PeerJ. 2015 Aug 13;3:e1122. doi: 10.7717/peerj.1122 (PMC4540018; doi:10.7717/peerj.1122)
Supplement: Supplemental Information 2 [file peerj-03-1122-s002.txt]

prog	mese	grotta	diff	h_ita	h_m	h_f	h_j	h_adulto_ign	h_adulti_tot	pa_hita	pa_juv	pa_adu	prog2	mese2	grotta2	diff2	h_ita2	h_m2	h_f2	h_j2	h_adulto_ign2	h_adulti_tot2	pa_hita2	pa_juv2	pa_adu2
626	6	site1	9	0	0	0	0	0	0	0	0	0	751	7	calice	9	0	0	0	0	0	0	0	0	0
627	6	site1	9	0	0	0	0	0	0	0	0	0	752	7	calice	9	2	2	0	0	0	2	1	0	1
628	6	site1	9	1	0	0	1	0	0	1	1	0	753	7	calice	9	1	1	0	0	0	1	1	0	1
629	6	site1	9	18	2	12	2	2	16	1	1	1	754	7	calice	9	4	0	3	0	1	4	1	0	1
630	6	site1	9	13	7	5	0	1	13	1	0	1	755	7	calice	9	6	4	1	1	0	5	1	1	1
631	6	site2	9	0	0	0	0	0	0	0	0	0	756	7	cartiera	9	0	0	0	0	0	0	0	0	0
632	6	site2	9	0	0	0	0	0	0	0	0	0	757	7	cartiera	9	0	0	0	0	0	0	0	0	0
633	6	site2	9	1	0	0	1	0	0	1	1	0	758	7	cartiera	9	0	0	0	0	0	0	0	0	0
634	6	site2	9	5	0	0	5	0	0	1	1	0	759	7	cartiera	9	2	0	0	2	0	0	1	1	0
635	6	site2	9	6	0	0	6	0	0	1	1	0	760	7	cartiera	9	2	0	0	2	0	0	1	1	0
636	6	site2	9	2	0	0	2	0	0	1	1	0	761	7	cartiera	9	3	0	0	3	0	0	1	1	0
637	6	site2	9	1	0	0	1	0	0	1	1	0	762	7	cartiera	9	0	0	0	0	0	0	0	0	0
638	6	site2	9	0	0	0	0	0	0	0	0	0	763	7	cartiera	9	0	0	0	0	0	0	0	0	0
639	6	site2	9	0	0	0	0	0	0	0	0	0	764	7	cartiera	9	0	0	0	0	0	0	0	0	0
640	6	site2	9	0	0	0	0	0	0	0	0	0	765	7	cartiera	9	0	0	0	0	0	0	0	0	0
641	6	site2	9	0	0	0	0	0	0	0	0	0	766	7	cartiera	9	0	0	0	0	0	0	0	0	0
741	6	site3	9	0	0	0	0	0	0	0	0	0	866	7	Sottomaresca	9	0	0	0	0	0	0	0	0	0
742	6	site3	9	0	0	0	0	0	0	0	0	0	867	7	Sottomaresca	9	0	0	0	0	0	0	0	0	0
743	6	site3	9	0	0	0	0	0	0	0	0	0	868	7	Sottomaresca	9	0	0	0	0	0	0	0	0	0
744	6	site3	9	1	1	0	0	0	1	1	0	1	869	7	Sottomaresca	9	0	0	0	0	0	0	0	0	0
745	6	site3	9	0	0	0	0	0	0	0	0	0	870	7	Sottomaresca	9	0	0	0	0	0	0	0	0	0
746	6	site3	9	0	0	0	0	0	0	0	0	0	871	7	Sottomaresca	9	0	0	0	0	0	0	0	0	0
838	7	site4	14	0	0	0	0	0	0	0	0	0	963	8	tasso	14	0	0	0	0	0	0	0	0	0
839	7	site4	14	0	0	0	0	0	0	0	0	0	964	8	tasso	14	0	0	0	0	0	0	0	0	0
840	7	site4	14	0	0	0	0	0	0	0	0	0	965	8	tasso	14	0	0	0	0	0	0	0	0	0
841	7	site4	14	1	0	0	1	0	0	1	1	0	966	8	tasso	14	0	0	0	0	0	0	0	0	0
842	7	site4	14	0	0	0	0	0	0	0	0	0	967	8	tasso	14	0	0	0	0	0	0	0	0	0
843	7	site4	14	1	0	0	1	0	0	1	1	0	968	8	tasso	14	1	0	0	1	0	0	1	1	0
844	7	site4	14	1	1	0	0	0	1	1	0	1	969	8	tasso	14	0	0	0	0	0	0	0	0	0
845	7	site4	14	1	0	0	1	0	0	1	1	0	970	8	tasso	14	0	0	0	0	0	0	0	0	0
846	7	site4	14	1	1	0	0	0	1	1	0	1	971	8	tasso	14	1	1	0	0	0	1	1	0	1
847	7	site4	14	1	1	0	0	0	1	1	0	1	972	8	tasso	14	0	0	0	0	0	0	0	0	0
848	7	site4	14	0	0	0	0	0	0	0	0	0	973	8	tasso	14	0	0	0	0	0	0	0	0	0
849	7	site4	14	1	0	1	0	0	1	1	0	1	974	8	tasso	14	0	0	0	0	0	0	0	0	0
850	7	site4	14	0	0	0	0	0	0	0	0	0	975	8	tasso	14	1	1	0	0	0	1	1	0	1
851	7	site4	14	0	0	0	0	0	0	0	0	0	976	8	tasso	14	0	0	0	0	0	0	0	0	0
852	7	site4	14	1	0	0	1	0	0	1	1	0	977	8	tasso	14	0	0	0	0	0	0	0	0	0
853	7	site4	14	7	6	1	0	0	7	1	0	1	978	8	tasso	14	0	0	0	0	0	0	0	0	0
854	7	site4	14	2	1	1	0	0	2	1	0	1	979	8	tasso	14	1	1	0	0	0	1	1	0	1
855	7	site4	14	0	0	0	0	0	0	0	0	0	980	8	tasso	14	0	0	0	0	0	0	0	0	0
856	7	site4	14	0	0	0	0	0	0	0	0	0	981	8	tasso	14	0	0	0	0	0	0	0	0	0
857	7	site4	14	0	0	0	0	0	0	0	0	0	982	8	tasso	14	0	0	0	0	0	0	0	0	0
