# Supplementary material for: Seasonal variation in microhabitat of salamanders: environmental variation or shift of habitat selection?
Source: PeerJ. 2015 Aug 13;3:e1122. doi: 10.7717/peerj.1122 (PMC4540018; doi:10.7717/peerj.1122)
Supplement: Supplemental Information 3 [file peerj-03-1122-s003.csv]

prog	mese	grotta	settore	prof	giorno	ramo	larg_entrata	h_entrata	lung_grotta	ora_inizio	ora_fine	t_suolo	t_aria	ur_esterna	larg	h	anfratti_sx	anfratti_dx	t_interna	ur_interno	lux_max	lux_min	settore bagnato	ditteri_sx	ditteri_dx	tegenaria	meta_m	meta_mar	dolic p/a	oxychilus	chilostoma	Limax p/a	PA_ita	PA_itaM	PA_itaF	PA_itaJ	PA_itaA	r_ita	b_buf	nesticidae	amaurobius ferox
1	1	site1	1_1	3	12	1	1.4	0.85	12	11	11.15	3.4	7.8	75	1.41	1.88	0.64	0.94	6.5	84.5	34.7	0.2	1	0	0	0	0	0	0	0	0	0	0	0	0	0	0	0	0	0	0
2	1	site1	1_2	6	12	1	1.4	0.85	12	11	11.15	3.4	7.8	75	0.93	1.76	0.64	0.75	6.8	85.1	2.5	0	1	0	0	1	0	0	0	0	0	0	0	0	0	0	0	0	0	0	0
3	1	site1	1_3	9	12	1	1.4	0.85	12	11	11.15	3.4	7.8	75	2.6	0.94	0.75	0.6	6.7	88.5	0.1	0	1	0	0	0	0	1	0	0	0	0	0	0	0	0	0	0	0	0	0
4	1	site1	1_4	12	12	1	1.4	0.85	12	11	11.15	3.4	7.8	75	1.3	0.45	0.45	0.45	6.9	90.8	0	0	1	0	0	0	0	1	0	0	0	0	0	0	0	0	0	0	0	0	0
5	1	site1	1_5	6	12	2	3.5	2	12	11	11.15	3.4	7.8	75	3.1	4	0.7	0.8	6.8	86.3	0.1	0	1	0	0	1	0	0	0	0	0	0	0	0	0	0	0	0	0	0	0
6	1	site2	2_1	3	12	1	1.1	2	33	7	9	6.6	7.2	89.7	1.17	2.08	0.7	0.76	8.1	89	4.5	0.3	1	0	0	0	0	0	0	0	0	0	0	0	0	0	0	0	0	0	0
7	1	site2	2_2	6	12	1	1.1	2	33	7	9	6.6	7.2	89.7	1.33	1.98	0.86	0.77	8.3	89.1	0.5	0	1	0	0	1	0	0	0	0	0	0	1	0	0	1	0	0	0	0	0
8	1	site2	2_3	9	12	1	1.1	2	33	7	9	6.6	7.2	89.7	1.9	1.6	0.84	0.77	8.6	89.5	0	0	1	0	2	2	0	0	0	0	0	0	1	0	1	1	1	0	0	0	0
9	1	site2	2_4	12	12	1	1.1	2	33	7	9	6.6	7.2	89.7	3.26	1.8	0.95	0.94	8.8	89.5	0	0	1	0	5	3	0	0	0	0	0	0	1	0	1	1	1	0	0	0	0
10	1	site2	2_5	15	12	1	1.1	2	33	7	9	6.6	7.2	89.7	2.1	2.1	0.7	0.82	8.9	89.9	0	0	1	0	0	2	0	0	0	0	0	0	1	0	0	1	0	0	0	0	0
11	1	site2	2_6	18	12	1	1.1	2	33	7	9	6.6	7.2	89.7	1.69	2.33	0.71	0.77	9.3	89.1	0	0	1	0	0	6	0	0	0	0	0	0	1	1	0	0	1	0	0	0	0
12	1	site2	2_7	21	12	1	1.1	2	33	7	9	6.6	7.2	89.7	2.25	2.98	0.82	0.8	9.8	90.5	0	0	1	0	0	3	0	0	0	0	0	0	0	0	0	0	0	0	0	0	0
13	1	site2	2_8	24	12	1	1.1	2	33	7	9	6.6	7.2	89.7	1.95	1.83	0.7	0.7	9.9	90.1	0	0	1	0	0	1	0	0	0	0	0	0	1	0	0	1	0	0	0	0	0
14	1	site2	2_9	27	12	1	1.1	2	33	7	9	6.6	7.2	89.7	1.33	2.19	0.77	0.8	10.1	90.2	0	0	1	0	0	3	0	0	0	0	0	0	0	0	0	0	0	0	0	0	0
15	1	site2	2_10	30	12	1	1.1	2	33	7	9	6.6	7.2	89.7	1.34	1.81	0.7	0.77	10.3	90.7	0	0	1	0	0	2	0	0	0	0	0	0	0	0	0	0	0	0	0	0	0
16	1	site2	2_11	33	12	1	1.1	2	33	7	9	6.6	7.2	89.7	1.1	1.76	0.77	0.76	10.3	90.7	0	0	1	0	0	1	0	0	0	0	0	0	0	0	0	0	0	0	0	0	0
17	1	site3	3_1	3	26	1	1.6	1.1	18	10.55	12.55	0.4	3.6	57.3	0.86	2.1	0.85	0.75	9.4	88.7	9.4	0	1	0	0	0	1	2	0	0	0	0	0	0	0	0	0	0	0	0	1
18	1	site3	3_2	6	26	1	1.6	1.1	18	10.55	12.55	0.4	3.6	57.3	0.9	0.6	0.6	0.6	9.7	89	0.2	0	1	0	0	0	0	1	0	0	0	0	1	0	1	0	1	0	2	0	0
19	1	site3	3_3	9	26	1	1.6	1.1	18	10.55	12.55	0.4	3.6	57.3	5.5	2.17	0.76	0.8	11.5	88.4	0	0	1	2	2	0	2	5	1	0	1	0	1	0	1	0	1	0	0	0	0
20	1	site3	3_4	12	26	1	1.6	1.1	18	10.55	12.55	0.4	3.6	57.3	1.87	1.9	0.88	0.87	11.7	90.4	0	0	1	0	1	0	0	0	0	0	0	0	0	0	0	0	0	0	0	0	0
21	1	site3	3_5	15	26	1	1.6	1.1	18	10.55	12.55	0.4	3.6	57.3	0.87	1.3	0.6	0.92	11.7	91.2	0	0	1	15	1	0	0	0	1	0	0	0	1	0	1	0	1	0	0	0	0
22	1	site3	3_6	18	26	1	1.6	1.1	18	10.55	12.55	0.4	3.6	57.3	1.1	1.38	0.71	0.48	11.2	90.8	0	0	1	0	1	0	0	0	0	0	0	0	0	0	0	0	0	0	0	0	0
23	1	site3	3_7	9	26	2	0.93	1.2	18	10.55	12.55	0.4	3.6	57.3	0.6	1.4	0.72	0.67	11.2	89	0	0	1	0	2	0	1	0	1	1	0	0	1	1	1	0	1	0	0	0	0
24	1	site3	3_8	12	26	2	0.93	1.2	18	10.55	12.55	0.4	3.6	57.3	1.05	1.33	0.89	0.91	11.3	91	0	0	1	0	0	0	2	6	1	1	0	0	1	1	1	0	1	0	0	0	0
25	1	site3	3_9	15	26	2	0.93	1.2	18	10.55	12.55	0.4	3.6	57.3	0.88	0.72	0.76	0.76	11.4	92	0	0	1	0	0	0	3	4	1	1	0	0	0	0	0	0	0	0	0	0	0
26	1	site3	3_10	18	26	2	0.93	1.2	18	10.55	12.55	0.4	3.6	57.3	0.7	0.43	0.43	0.43	11.7	92.7	0	0	1	1	0	0	1	0	1	0	0	0	0	0	0	0	0	0	0	0	0
27	1	site4	4_1	3	12	1	1.17	2	15	10.3	10.5	3.9	4.6	81	1.49	3.5	0.74	0.66	6.6	74.6	22	0.6	1	0	0	0	0	0	0	0	0	0	0	0	0	0	0	0	0	0	0
28	1	site4	4_2	6	12	1	1.17	2	15	10.3	10.5	3.9	4.6	81	1.34	2.64	0.8	0.83	6.1	81	15.1	0.2	1	0	0	0	0	0	0	0	0	0	0	0	0	0	0	0	0	0	0
29	1	site4	4_3	9	12	1	1.17	2	15	10.3	10.5	3.9	4.6	81	1.2	6	0.8	0.86	5.9	82.1	4.7	0.1	1	0	0	0	0	0	0	0	0	0	0	0	0	0	0	0	0	0	0
30	1	site4	4_4	12	12	1	1.17	2	15	10.3	10.5	3.9	4.6	81	0.93	3.09	0.9	0.98	5.9	82.8	0.5	0.1	1	0	0	0	0	1	0	0	0	0	0	0	0	0	0	0	0	0	0
31	1	site4	4_5	15	12	1	1.17	2	15	10.3	10.5	3.9	4.6	81	1.25	1.1	0.58	0.64	6.6	85	0.2	0	1	0	0	0	0	2	0	0	0	0	0	0	0	0	0	0	0	0	0
32	1	site5	5_1	3	12	1	1.4	4	9	11.15	11.3	1.7	6.3	76.6	1.35	2.3	0.68	0.73	4.8	79.2	241	6.2	0	0	0	0	0	0	0	0	0	0	0	0	0	0	0	0	0	0	0
33	1	site5	5_2	6	12	1	1.4	4	9	11.15	11.3	1.7	6.3	76.6	1.37	2.31	0.74	0.8	4.7	81.2	135	2.3	0	0	0	0	0	0	0	0	0	0	0	0	0	0	0	0	0	0	0
34	1	site5	5_3	9	12	1	1.4	4	9	11.15	11.3	1.7	6.3	76.6	1.76	5	0.8	0.75	4.6	80.9	31	1.7	1	0	0	0	0	0	0	0	0	0	0	0	0	0	0	0	0	0	0
35	1	site6	6_1	3	24	1	1.5	1.2	10	14.42	14.5	4.9	8.1	55.9	0.77	1.5	0.75	0.95	10.4	72.5	49.9	0.6	1	4	10	5	0	0	0	1	0	0	0	0	0	0	0	0	0	0	0
39	1	site7	7_1	3	24	1	0.98	2.2	51	15.3	17.3	4.5	8.4	56.3	1.34	1.96	0.9	0.87	11.1	78.8	0.1	0	1	0	0	2	0	0	0	0	0	0	1	0	0	1	0	0	0	0	0
40	1	site7	7_2	6	24	1	0.98	2.2	51	15.3	17.3	4.5	8.4	56.3	0.76	1.92	0.81	0.98	10.8	92	0.1	0	1	25	15	11	4	3	0	1	0	0	1	0	0	1	0	0	0	0	0
41	1	site7	7_3	9	24	1	0.98	2.2	51	15.3	17.3	4.5	8.4	56.3	0.95	1.47	0.82	0.85	10.3	89.7	0	0	1	10	5	13	9	15	1	1	0	0	0	0	0	0	0	0	0	0	0
42	1	site7	7_4	12	24	1	0.98	2.2	51	15.3	17.3	4.5	8.4	56.3	1.14	1.16	0.91	0.83	12.3	93.5	0	0	1	10	3	0	5	3	1	1	0	0	1	0	0	1	0	0	0	0	0
43	1	site7	7_5	15	24	1	0.98	2.2	51	15.3	17.3	4.5	8.4	56.3	1	1.32	0.89	0.9	12.1	93.2	0	0	1	0	0	0	6	6	1	1	0	0	1	0	0	1	0	0	0	0	0
44	1	site7	7_6	18	24	1	0.98	2.2	51	15.3	17.3	4.5	8.4	56.3	0.9	1.28	0.86	0.92	12.3	93.3	0	0	1	0	0	0	2	9	1	1	0	0	1	0	0	1	0	0	0	0	0
45	1	site7	7_7	21	24	1	0.98	2.2	51	15.3	17.3	4.5	8.4	56.3	10	5	0.81	0.88	12.4	92.1	0	0	1	0	2	0	1	7	1	0	0	0	0	0	0	0	0	0	0	0	0
46	1	site7	7_8	24	24	1	0.98	2.2	51	15.3	17.3	4.5	8.4	56.3	6	8	0.9	0.66	12.5	91.8	0	0	1	0	5	0	0	0	0	0	0	0	0	0	0	0	0	0	0	0	0
47	1	site7	7_9	27	24	1	0.98	2.2	51	15.3	17.3	4.5	8.4	56.3	2.5	3	0.88	0.84	12.5	91.6	0	0	1	0	0	0	0	1	0	0	0	0	0	0	0	0	0	0	0	0	0
48	1	site7	7_10	30	24	1	0.98	2.2	51	15.3	17.3	4.5	8.4	56.3	1.58	1.67	0.75	0.7	12.6	91.3	0	0	1	0	0	0	0	1	0	0	0	0	0	0	0	0	0	0	0	0	0
49	1	site7	7_11	33	24	1	0.98	2.2	51	15.3	17.3	4.5	8.4	56.3	1.73	2.5	0.84	0.8	12.9	93.3	0	0	1	0	0	0	0	0	0	0	0	0	0	0	0	0	0	0	0	0	0
50	1	site7	7_12	36	24	1	0.98	2.2	51	15.3	17.3	4.5	8.4	56.3	1.16	1.6	0.7	0.8	13	93.1	0	0	1	0	0	0	0	0	0	0	0	0	0	0	0	0	0	0	0	0	0
51	1	site7	7_13	39	24	1	0.98	2.2	51	15.3	17.3	4.5	8.4	56.3	2.6	2.3	0.83	0.78	12.9	92.6	0	0	1	0	0	0	1	0	0	0	0	0	0	0	0	0	0	0	0	0	0
52	1	site7	7_14	42	24	1	0.98	2.2	51	15.3	17.3	4.5	8.4	56.3	3.08	2.3	0.9	0.85	13.1	92.6	0	0	1	0	0	0	2	0	0	0	0	0	0	0	0	0	0	0	0	0	0
53	1	site7	7_15	45	24	1	0.98	2.2	51	15.3	17.3	4.5	8.4	56.3	2.63	3.5	0.9	0.88	13.3	92.5	0	0	1	0	0	0	1	0	0	1	0	0	0	0	0	0	0	0	0	0	0
54	1	site7	7_16	48	24	1	0.98	2.2	51	15.3	17.3	4.5	8.4	56.3	1.44	1.34	0.87	0.84	13.6	92.7	0	0	1	0	0	0	0	0	0	1	0	1	1	1	1	0	1	0	0	0	0
55	1	site7	7_17	3	24	2	0.98	2.2	51	15.3	17.3	4.5	8.4	56.3	80	70	70	70	13.4	92.2	0	0	1	0	0	0	0	0	0	0	0	0	1	0	1	0	1	0	0	0	0
56	1	site8	8_1	3	8	1	1.85	1.3	12	12.2	13.1	3.7	7.8	71	1.17	1.53	0.69	0.77	10.8	68.3	1	0.5	1	0	0	1	0	0	0	0	0	0	0	0	0	0	0	0	0	0	0
57	1	site8	8_2	6	8	1	1.85	1.3	12	12.2	13.1	3.7	7.8	71	0.89	1.68	0.72	0.82	9.9	77.8	0.7	0	1	0	0	4	3	0	1	0	0	0	0	0	0	0	0	0	0	0	0
58	1	site8	8_3	9	8	1	1.85	1.3	12	12.2	13.1	3.7	7.8	71	2.2	2.1	0.89	0.73	9.4	85.5	0	0	1	0	0	11	12	6	1	0	0	0	0	0	0	0	0	5	0	0	0
59	1	site8	8_4	12	8	1	1.85	1.3	12	12.2	13.1	3.7	7.8	71	1.73	1.3	0.9	0.89	9.3	86.4	0	0	1	4	0	23	1	2	1	0	0	0	0	0	0	0	0	0	0	0	0
60	1	site9	9_1	3	8	1	2.4	1.22	15	13.45	14.45	5.1	7.8	71	1.56	1.35	0.77	0.8	8.3	78	75	0.4	1	0	0	0	0	0	0	0	0	0	0	0	0	0	0	0	0	0	0
61	1	site9	9_2	6	8	1	2.4	1.22	15	13.45	14.45	5.1	7.8	71	1.98	1.94	0.81	0.78	8.3	85	7.7	0.1	1	0	0	2	1	0	0	0	0	1	0	0	0	0	0	0	0	0	0
62	1	site9	9_3	9	8	1	2.4	1.22	15	13.45	14.45	5.1	7.8	71	1.06	1.47	0.78	0.74	8.4	86.7	0.4	0	1	1	0	3	6	2	0	0	0	1	0	0	0	0	0	0	0	0	0
63	1	site9	9_4	12	8	1	2.4	1.22	15	13.45	14.45	5.1	7.8	71	1.74	1.18	0.64	0.61	8.6	88.6	0	0	1	6	0	0	1	5	0	0	1	1	0	0	0	0	0	0	0	0	0
64	1	site9	9_5	15	8	1	2.4	1.22	15	13.45	14.45	5.1	7.8	71	0.71	0.64	0.54	0.59	8.9	90.5	0	0	1	3	5	8	1	0	1	0	0	0	1	1	0	0	1	0	0	0	0
65	1	site10	10_1	3	8	1	1	1.52	21	15	15.5	5	6.7	77	1.8	2.04	0.87	0.75	7.8	87.3	28.2	0.4	1	0	0	0	0	0	0	0	0	1	0	0	0	0	0	0	0	0	0
66	1	site10	10_2	6	8	1	1	1.52	21	15	15.5	5	6.7	77	2.98	2.1	0.7	0.74	8.3	89.6	0.6	0	1	0	0	2	0	0	0	0	1	0	1	0	1	0	1	0	0	0	0
67	1	site10	10_3	9	8	1	1	1.52	21	15	15.5	5	6.7	77	2.82	2.95	0.71	0.86	8.6	90.9	0.4	0	1	0	0	1	2	0	0	0	0	0	0	0	0	0	0	0	0	0	0
68	1	site10	10_4	12	8	1	1	1.52	21	15	15.5	5	6.7	77	0.94	1.34	0.62	0.78	8.9	91.2	0	0	1	0	0	0	1	0	0	0	0	0	1	0	1	0	1	0	0	0	0
69	1	site10	10_5	15	8	1	1	1.52	21	15	15.5	5	6.7	77	0.74	1.05	0.65	0.65	8.9	92.8	0	0	1	0	0	2	0	0	0	0	0	0	1	0	0	0	1	0	0	0	0
70	1	site10	10_6	18	8	1	1	1.52	21	15	15.5	5	6.7	77	0.74	1.05	0.65	0.65	8.9	92.8	0	0	1	0	0	0	0	0	0	0	0	0	0	0	0	0	0	0	0	0	0
71	1	site10	10_7	21	8	1	1	1.52	21	15	15.5	5	6.7	77	0.74	1.05	0.65	0.65	8.9	92.8	0	0	1	0	0	0	0	0	0	0	0	0	0	0	0	0	0	0	0	0	0
72	1	site13	13_1	3	26	1	8	10	30	14.25	16	-0.4	3.5	52.8	8	10	0.85	0.85	3.2	68.3	118	15	1	0	0	0	0	0	0	0	0	0	0	0	0	0	0	0	0	0	0
73	1	site13	13_2	6	26	1	8	10	30	14.25	16	-0.4	3.5	52.8	6	0.87	0.7	0.7	2.9	73.4	78.5	23	1	0	0	0	0	0	0	0	0	0	0	0	0	0	0	0	0	0	0
74	1	site13	13_3	9	26	1	8	10	30	14.25	16	-0.4	3.5	52.8	8	0.85	0.7	0.7	2.7	75.2	27	4.4	1	0	0	0	0	0	0	0	0	0	0	0	0	0	0	0	0	0	0
75	1	site13	13_4	12	26	1	8	10	30	14.25	16	-0.4	3.5	52.8	2.95	10	0.7	0.7	2.7	77.2	44.5	1.3	1	0	0	0	0	0	0	0	0	0	0	0	0	0	0	0	0	0	0
76	1	site13	13_5	15	26	1	8	10	30	14.25	16	-0.4	3.5	52.8	3.05	20	0.8	0.9	2.4	77.2	22.5	1.1	1	0	0	0	0	0	0	0	0	0	0	0	0	0	0	0	0	0	0
77	1	site13	13_6	18	26	1	8	10	30	14.25	16	-0.4	3.5	52.8	2.21	6	0.9	0.9	2.4	80	10.2	0	1	0	0	0	0	0	0	0	0	0	0	0	0	0	0	0	0	0	0
78	1	site13	13_7	21	26	1	8	10	30	14.25	16	-0.4	3.5	52.8	6	7	0.75	0.9	2.6	81.8	0.2	0	1	0	0	0	0	0	0	0	0	0	0	0	0	0	0	0	0	0	0
79	1	site13	13_8	24	26	1	8	10	30	14.25	16	-0.4	3.5	52.8	5	1.5	0.75	0.9	2.7	82.7	0.1	0	1	0	0	0	0	0	0	0	0	0	0	0	0	0	0	0	0	0	0
80	1	site13	13_9	27	26	1	8	10	30	14.25	16	-0.4	3.5	52.8	3.6	0.87	0.7	0.78	3	84.6	0	0	1	0	0	0	0	0	0	0	0	0	0	0	0	0	0	0	0	0	0
81	1	site13	13_10	30	26	1	8	10	30	14.25	16	-0.4	3.5	52.8	4	0.8	0.8	0.8	3.6	87.3	0	0	1	0	0	0	0	0	0	0	0	0	0	0	0	0	0	0	0	0	0
82	1	site13	13_11	15	26	2	2.95	10	30	14.25	16	-0.4	3.5	52.8	2.54	8	0.85	0.85	2.8	78	22.1	0.6	1	0	0	0	0	0	0	0	0	0	0	0	0	0	0	0	0	0	0
83	1	site13	13_12	18	26	2	2.95	10	30	14.25	16	-0.4	3.5	52.8	1.54	7	0.95	0.9	2.8	78.5	7.1	0.9	1	0	0	0	0	0	0	0	0	0	0	0	0	0	0	0	0	0	0
84	1	site13	13_14	6	26	3	0.8	2	30	14.25	16	-0.4	3.5	52.8	0.65	1.8	0.75	0.5	3.1	72.8	15.7	0.3	1	0	0	0	0	0	0	0	0	0	0	0	0	0	0	0	0	0	0
85	1	site13	13_15	9	26	3	0.8	2	30	14.25	16	-0.4	3.5	52.8	0.58	0.9	0.74	0.51	2.9	73	4.9	0	1	0	0	0	0	0	0	0	0	0	0	0	0	0	0	0	0	0	0
86	1	site12	12_1	3	26	1	1.57	1.35	6	14.1	14.2	0.2	4.6	55	2.1	1.65	0.7	0.9	4.8	76.8	50	0.6	1	0	0	0	0	0	0	0	0	0	0	0	0	0	0	0	0	0	0
87	1	site12	12_2	6	26	1	1.57	1.35	6	14.1	14.2	0.2	4.6	55	0.65	0.6	0.7	0.75	5.2	74.7	3.1	0	1	0	0	0	0	0	0	0	1	0	1	0	1	0	1	0	0	0	0
88	1	site14	14_1	3	11	1	1.3	1.8	60	13.4	17.4	5.2	8.2	83	1.3	2	0.81	0.93	8.4	82.5	23	0.2	1	0	1	0	0	0	0	1	0	0	0	0	0	0	0	0	0	0	0
89	1	site14	14_2	6	11	1	1.3	1.8	60	13.4	17.4	5.2	8.2	83	2.4	1.7	0.98	0.83	8	81.9	1.6	0.1	1	0	0	0	0	0	0	0	0	0	0	0	0	0	0	0	0	0	0
90	1	site14	14_3	9	11	1	1.3	1.8	60	13.4	17.4	5.2	8.2	83	3.1	1.79	0.74	0.85	8	83.5	0.1	0	1	4	1	1	0	0	0	0	0	0	0	0	0	0	0	0	0	0	0
91	1	site14	14_4	12	11	1	1.3	1.8	60	13.4	17.4	5.2	8.2	83	2.4	1.53	0.9	0.79	8.4	85.8	0	0	1	10	0	1	3	0	1	0	0	0	0	0	0	0	0	1	0	0	0
92	1	site14	14_5	15	11	1	1.3	1.8	60	13.4	17.4	5.2	8.2	83	1.9	0.97	0.64	0.72	9.5	90.5	0	0	1	5	4	2	2	0	1	0	0	0	0	0	0	0	0	2	0	0	0
93	1	site14	14_6	18	11	1	1.3	1.8	60	13.4	17.4	5.2	8.2	83	2.01	0.86	0.54	0.59	10	92	0	0	1	5	0	2	1	2	1	0	0	0	1	0	1	0	1	1	0	0	0
94	1	site14	14_7	21	11	1	1.3	1.8	60	13.4	17.4	5.2	8.2	83	1.16	0.84	0.58	0.67	10.5	92.8	0	0	1	0	0	1	3	0	1	0	0	0	1	1	1	0	1	3	0	0	0
95	1	site14	14_8	24	11	1	1.3	1.8	60	13.4	17.4	5.2	8.2	83	1.9	0.72	0.68	0.62	11	93.5	0	0	1	3	2	1	3	1	1	0	0	0	0	0	0	0	0	0	0	0	0
96	1	site14	14_9	27	11	1	1.3	1.8	60	13.4	17.4	5.2	8.2	83	1.13	0.82	0.55	0.57	11.2	93.8	0	0	1	0	0	1	0	0	1	0	0	0	0	0	0	0	0	0	0	0	0
97	1	site14	14_10	30	11	1	1.3	1.8	60	13.4	17.4	5.2	8.2	83	1.1	0.85	0.82	0.63	11.5	94.2	0	0	1	0	0	0	1	0	1	0	0	0	1	0	1	0	1	0	0	0	0
98	1	site14	14_11	33	11	1	1.3	1.8	60	13.4	17.4	5.2	8.2	83	0.71	0.87	0.84	0.86	11.7	94.3	0	0	1	0	0	0	0	1	1	0	0	0	0	0	0	0	0	0	0	0	0
99	1	site14	14_12	36	11	1	1.3	1.8	60	13.4	17.4	5.2	8.2	83	1.25	1.65	0.58	0.71	11.9	94.6	0	0	1	0	0	0	0	1	1	1	0	0	0	0	0	0	0	0	0	0	0
100	1	site14	14_13	39	11	1	1.3	1.8	60	13.4	17.4	5.2	8.2	83	0.67	1.62	0.9	0.74	12.2	94.7	0	0	1	0	0	0	0	0	1	0	0	0	0	0	0	0	0	0	0	0	0
101	1	site14	14_14	42	11	1	1.3	1.8	60	13.4	17.4	5.2	8.2	83	0.52	1.45	0.8	0.9	12.4	94.7	0	0	1	0	0	0	0	0	1	0	0	0	0	0	0	0	0	0	0	0	0
102	1	site14	14_15	45	11	1	1.3	1.8	60	13.4	17.4	5.2	8.2	83	0.83	1.4	0.89	0.76	12.4	94.7	0	0	1	0	0	0	0	1	1	0	0	0	0	0	0	0	0	0	0	0	0
103	1	site14	14_16	48	11	1	1.3	1.8	60	13.4	17.4	5.2	8.2	83	0.96	1.83	0.68	0.93	12.4	94.7	0	0	1	0	0	0	0	1	1	0	0	0	0	0	0	0	0	0	0	0	0
104	1	site14	14_17	51	11	1	1.3	1.8	60	13.4	17.4	5.2	8.2	83	1.18	2.05	0.85	0.96	12.4	94.7	0	0	1	0	0	0	0	0	0	0	0	0	0	0	0	0	0	0	0	0	0
105	1	site14	14_18	54	11	1	1.3	1.8	60	13.4	17.4	5.2	8.2	83	1.83	2.06	0.8	0.79	12.4	94.7	0	0	1	0	0	0	0	0	0	1	0	0	0	0	0	0	0	0	0	0	0
106	1	site14	14_19	57	11	1	1.3	1.8	60	13.4	17.4	5.2	8.2	83	2.18	1.34	0.73	0.82	12.4	94.7	0	0	1	0	0	0	0	1	1	0	0	0	0	0	0	0	0	0	0	0	0
107	1	site14	14_20	60	11	1	1.3	1.8	60	13.4	17.4	5.2	8.2	83	1.42	0.87	0.65	0.5	12.4	94.7	0	0	1	0	0	0	0	0	1	0	0	0	0	0	0	0	0	0	0	0	0
108	1	site15	15_1	3	12	1	2.2	3.5	18	11.25	12.25	3.6	6.3	86.2	1.47	2.1	0.66	0.82	6.2	86	203	1.5	1	0	0	0	0	0	0	0	0	0	0	0	0	0	0	0	0	0	0
109	1	site15	15_2	6	12	1	2.2	3.5	18	11.25	12.25	3.6	6.3	86.2	1.21	1.5	0.7	0.52	6	86.9	18.4	0.1	1	1	0	0	0	0	0	0	0	0	0	0	0	0	0	0	0	0	0
110	1	site15	15_3	9	12	1	2.2	3.5	18	11.25	12.25	3.6	6.3	86.2	1.34	1.04	0.5	0.9	6	89	0.3	0	1	0	0	0	1	1	0	0	0	0	0	0	0	0	0	0	0	0	0
111	1	site15	15_4	12	12	1	2.2	3.5	18	11.25	12.25	3.6	6.3	86.2	1.08	1.53	0.66	0.82	6.2	90.3	0.7	0	1	0	0	1	0	2	0	0	0	0	0	0	0	0	0	0	0	0	0
112	1	site15	15_5	15	12	1	2.2	3.5	18	11.25	12.25	3.6	6.3	86.2	0.65	0.86	0.73	0.83	6.3	90.9	0	0	1	0	0	1	0	0	0	1	0	0	0	0	0	0	0	0	0	0	0
113	1	site15	15_6	18	12	1	2.2	3.5	18	11.25	12.25	3.6	6.3	86.2	1.07	3	0.74	0.86	6.7	91.9	0	0	1	0	0	2	1	0	0	1	0	0	0	0	0	0	0	0	0	0	0
114	1	site15	15_7	15	12	2	2.5	0.8	18	11.25	12.25	3.6	6.3	86.2	1.43	1.8	0.62	0.76	6.2	91	0	0	1	0	0	0	0	0	0	0	0	0	0	0	0	0	0	0	0	0	0
115	1	site15	15_8	18	12	2	2.5	0.8	18	11.25	12.25	3.6	6.3	86.2	0.42	0.46	0.78	0.6	6.1	91.2	0	0	1	0	0	0	0	0	0	0	0	0	0	0	0	0	0	0	0	0	0
116	1	site11	11_1	3	8	1	1	2	18	16.25	16.43	4.8	4.3	92.3	1	3.25	0.98	0.98	5.2	94.9	3.8	0.2	1	0	0	0	0	0	0	0	0	0	0	0	0	0	0	0	0	0	0
117	1	site11	11_2	6	8	1	1	2	18	16.25	16.43	4.8	4.3	92.3	1	3.25	0.98	0.98	5.6	93.8	2.4	0.1	0	0	0	0	2	0	0	0	0	0	0	0	0	0	0	0	0	0	0
118	1	site11	11_3	9	8	1	1	2	18	16.25	16.43	4.8	4.3	92.3	1	3.25	0.98	0.98	5.7	94.2	0.3	0	1	0	0	0	0	0	0	0	0	0	0	0	0	0	0	0	0	0	0
119	1	site11	11_4	12	8	1	1	2	18	16.25	16.43	4.8	4.3	92.3	1	3.25	0.98	0.98	6.1	93.9	0.1	0	1	0	0	0	1	0	0	0	0	0	0	0	0	0	0	0	0	0	0
126	2	site1	1_1	3	33	1	1.4	0.85	12	10.45	11.45	2.4	7.2	61.8	1.41	1.88	0.64	0.94	4.6	83.6	51.5	0.7	1	0	0	0	0	0	0	0	0	0	0	0	0	0	0	0	0	0	0
127	2	site1	1_2	6	33	1	1.4	0.85	12	10.45	11.45	2.4	7.2	61.8	0.93	1.76	0.64	0.75	5.2	83.3	3.2	0	1	0	0	2	0	1	0	0	0	0	0	0	0	0	0	0	0	0	0
128	2	site1	1_3	9	33	1	1.4	0.85	12	10.45	11.45	2.4	7.2	61.8	2.6	0.94	0.75	0.6	5.1	88.8	0.1	0	1	0	0	0	0	0	0	0	0	0	0	0	0	0	0	0	0	0	0
129	2	site1	1_4	12	33	1	1.4	0.85	12	10.45	11.45	2.4	7.2	61.8	1.3	0.45	0.45	0.45	4.9	90	0	0	1	0	0	0	0	1	0	0	0	0	0	0	0	0	0	0	0	0	0
130	2	site1	1_5	6	33	2	3.5	2	12	10.45	11.45	2.4	7.2	61.8	3.1	4	0.7	0.8	5.1	85.1	0.1	0	1	0	0	2	0	0	0	0	0	0	0	0	0	0	0	0	0	0	0
131	2	site2	2_1	3	33	1	1.1	2	33	14.3	15.45	5.5	9.8	47.4	1.17	2.08	0.7	0.76	8.8	68.8	130	1.7	1	0	0	0	0	0	0	0	1	0	0	0	0	0	0	0	0	0	0
132	2	site2	2_2	6	33	1	1.1	2	33	14.3	15.45	5.5	9.8	47.4	1.33	1.98	0.86	0.77	8.8	69.3	16.7	0.4	1	0	0	0	1	0	0	0	1	0	1	0	0	1	0	0	0	0	0
133	2	site2	2_3	9	33	1	1.1	2	33	14.3	15.45	5.5	9.8	47.4	1.9	1.6	0.84	0.77	8.8	75.7	0.2	0	1	2	2	2	0	0	0	0	0	0	1	0	0	1	0	0	0	0	0
134	2	site2	2_4	12	33	1	1.1	2	33	14.3	15.45	5.5	9.8	47.4	3.26	1.8	0.95	0.94	8.6	83.8	0	0	1	2	3	4	0	0	0	0	0	0	1	0	1	1	1	0	0	0	0
135	2	site2	2_5	15	33	1	1.1	2	33	14.3	15.45	5.5	9.8	47.4	2.1	2.1	0.7	0.82	8.6	88.9	0	0	1	0	0	3	0	0	0	0	0	0	1	0	0	1	0	0	0	0	0
136	2	site2	2_6	18	33	1	1.1	2	33	14.3	15.45	5.5	9.8	47.4	1.69	2.33	0.71	0.77	9	91.5	0	0	1	0	0	5	0	0	0	0	0	0	1	0	1	0	1	0	0	0	0
137	2	site2	2_7	21	33	1	1.1	2	33	14.3	15.45	5.5	9.8	47.4	2.25	2.98	0.82	0.8	9.4	92.2	0	0	1	0	0	3	0	0	0	0	0	0	0	0	0	0	0	0	0	0	0
138	2	site2	2_8	24	33	1	1.1	2	33	14.3	15.45	5.5	9.8	47.4	1.95	1.83	0.7	0.7	9.5	92.2	0	0	1	0	0	2	0	0	0	0	0	0	1	0	0	1	0	0	0	0	0
139	2	site2	2_9	27	33	1	1.1	2	33	14.3	15.45	5.5	9.8	47.4	1.33	2.19	0.77	0.8	9.6	92	0	0	1	0	0	0	0	0	0	0	0	0	0	0	0	0	0	0	0	0	0
140	2	site2	2_10	30	33	1	1.1	2	33	14.3	15.45	5.5	9.8	47.4	1.34	1.81	0.7	0.77	9.6	91.4	0	0	1	0	0	1	0	0	0	0	0	0	0	0	0	0	0	0	0	0	0
141	2	site2	2_11	33	33	1	1.1	2	33	14.3	15.45	5.5	9.8	47.4	1.1	1.76	0.77	0.76	9.6	91.3	0	0	1	0	0	0	0	0	0	0	0	0	0	0	0	0	0	0	0	0	0
142	2	site3	3_1	3	47	1	1.6	1.1	18	9.1	10.4	1.4	5.9	70	0.86	2.1	0.85	0.75	8	86.4	11.7	0	1	0	0	0	0	0	0	0	0	0	0	0	0	0	0	0	0	0	0
143	2	site3	3_2	6	47	1	1.6	1.1	18	9.1	10.4	1.4	5.9	70	0.9	0.6	0.6	0.6	8.6	85.2	0.3	0	1	0	0	0	0	0	1	0	0	0	0	0	0	0	0	0	2	0	0
144	2	site3	3_3	9	47	1	1.6	1.1	18	9.1	10.4	1.4	5.9	70	5.5	2.17	0.76	0.8	9.7	93.3	0	0	1	0	5	0	0	0	1	0	1	0	1	1	0	0	1	0	0	0	0
145	2	site3	3_4	12	47	1	1.6	1.1	18	9.1	10.4	1.4	5.9	70	1.87	1.9	0.88	0.87	9.5	93.5	0	0	1	0	5	0	1	4	1	0	0	1	0	0	0	0	0	0	0	0	0
146	2	site3	3_5	15	47	1	1.6	1.1	18	9.1	10.4	1.4	5.9	70	0.87	1.3	0.6	0.92	9.9	93.4	0	0	1	1	0	0	0	0	1	0	0	0	0	0	0	0	0	0	0	0	0
147	2	site3	3_6	18	47	1	1.6	1.1	18	9.1	10.4	1.4	5.9	70	1.1	1.38	0.71	0.48	10	93.5	0	0	1	0	0	0	0	0	1	0	0	0	0	0	0	0	0	0	0	0	0
148	2	site3	3_7	9	47	2	0.93	1.2	18	9.1	10.4	1.4	5.9	70	0.6	1.4	0.72	0.67	10.4	90.6	0	0	1	3	2	0	0	1	1	1	0	0	0	0	0	0	0	0	0	0	0
149	2	site3	3_8	12	47	2	0.93	1.2	18	9.1	10.4	1.4	5.9	70	1.05	1.33	0.89	0.91	10.9	90.9	0	0	1	0	2	0	1	1	1	1	0	0	1	1	0	0	1	0	0	0	0
150	2	site3	3_9	15	47	2	0.93	1.2	18	9.1	10.4	1.4	5.9	70	0.88	0.72	0.76	0.76	11.1	90.7	0	0	1	0	0	0	3	1	1	0	0	0	1	0	0	0	1	0	0	0	0
151	2	site3	3_10	18	47	2	0.93	1.2	18	9.1	10.4	1.4	5.9	70	0.7	0.43	0.43	0.43	11	90.5	0	0	1	5	5	0	1	0	1	0	0	0	1	0	0	1	0	0	0	0	0
152	2	site4	4_1	3	33	1	1.17	2	15	10	10.15	3.1	3.9	68.9	1.49	3.5	0.74	0.66	4.3	76.7	304	2.2	1	0	0	0	0	0	0	0	0	0	0	0	0	0	0	0	0	0	0
153	2	site4	4_2	6	33	1	1.17	2	15	10	10.15	3.1	3.9	68.9	1.34	2.64	0.8	0.83	4.5	77.6	65.2	0.4	1	0	0	0	0	0	0	0	0	0	0	0	0	0	0	0	0	0	0
154	2	site4	4_3	9	33	1	1.17	2	15	10	10.15	3.1	3.9	68.9	1.2	6	0.8	0.86	4.6	77.6	14.5	0.2	1	0	0	0	0	0	0	0	0	0	0	0	0	0	0	0	0	0	0
155	2	site4	4_4	12	33	1	1.17	2	15	10	10.15	3.1	3.9	68.9	0.93	3.09	0.9	0.98	4.7	78.7	4.6	0.2	1	0	0	0	0	0	0	0	0	0	0	0	0	0	0	0	0	0	0
156	2	site4	4_5	15	33	1	1.17	2	15	10	10.15	3.1	3.9	68.9	1.25	1.1	0.58	0.64	5.9	87.5	0.1	0	1	0	0	2	0	0	0	0	0	0	0	0	0	0	0	0	0	0	0
157	2	site5	5_1	3	33	1	1.4	4	9	10.2	10.35	1	5.8	62.8	1.35	2.3	0.68	0.73	4.8	78.8	313	7.8	0	0	0	0	0	0	0	0	0	0	0	0	0	0	0	0	0	0	0
158	2	site5	5_2	6	33	1	1.4	4	9	10.2	10.35	1	5.8	62.8	1.37	2.31	0.74	0.8	4.7	77.5	184	2	0	0	0	0	0	0	0	0	0	0	0	0	0	0	0	0	0	0	0
159	2	site5	5_3	9	33	1	1.4	4	9	10.2	10.35	1	5.8	62.8	1.76	5	0.8	0.75	4.6	76.4	36	1.9	1	0	0	0	0	0	0	0	0	0	0	0	0	0	0	0	0	0	0
160	2	site6	6_1	3	45	1	1.5	1.2	10	15	15.1	4.4	10.8	53.5	0.77	1.5	0.75	0.95	9.1	77.3	37	0.9	1	5	2	0	0	0	0	0	0	0	0	0	0	0	0	0	0	0	0
164	2	site7	7_1	3	45	1	0.98	2.2	51	15.3	19.15	5	9.7	61.2	1.34	1.96	0.9	0.87	9.5	75.5	8.8	0.3	1	10	0	0	0	0	0	1	0	0	1	0	0	1	0	0	0	0	0
165	2	site7	7_2	6	45	1	0.98	2.2	51	15.3	19.15	5	9.7	61.2	0.76	1.92	0.81	0.98	9.8	75.5	0.3	0	1	30	15	9	6	2	0	1	0	0	1	0	0	1	0	0	0	0	0
166	2	site7	7_3	9	45	1	0.98	2.2	51	15.3	19.15	5	9.7	61.2	0.95	1.47	0.82	0.85	9.7	83.4	0	0	1	0	0	17	7	12	0	1	0	0	0	0	0	0	0	0	0	0	0
167	2	site7	7_4	12	45	1	0.98	2.2	51	15.3	19.15	5	9.7	61.2	1.14	1.16	0.91	0.83	11.1	90.9	0	0	1	0	0	0	3	9	1	1	0	0	1	0	0	1	0	0	0	0	0
168	2	site7	7_5	15	45	1	0.98	2.2	51	15.3	19.15	5	9.7	61.2	1	1.32	0.89	0.9	11.6	92.3	0	0	1	0	0	0	1	4	1	1	0	0	0	0	0	0	0	0	0	0	0
169	2	site7	7_6	18	45	1	0.98	2.2	51	15.3	19.15	5	9.7	61.2	0.9	1.28	0.86	0.92	12	92.9	0	0	1	0	0	0	4	9	0	0	0	0	0	0	0	0	0	0	0	0	0
170	2	site7	7_7	21	45	1	0.98	2.2	51	15.3	19.15	5	9.7	61.2	10	5	0.81	0.88	12	92.9	0	0	1	0	0	0	0	5	0	0	0	0	1	0	1	1	1	0	0	0	0
171	2	site7	7_8	24	45	1	0.98	2.2	51	15.3	19.15	5	9.7	61.2	6	8	0.9	0.66	12.2	93.1	0	0	1	0	0	0	0	0	0	0	0	0	0	0	0	0	0	0	0	0	0
172	2	site7	7_9	27	45	1	0.98	2.2	51	15.3	19.15	5	9.7	61.2	2.5	3	0.88	0.84	12.3	93.2	0	0	1	0	0	0	0	0	0	0	0	0	0	0	0	0	0	0	0	0	0
173	2	site7	7_10	30	45	1	0.98	2.2	51	15.3	19.15	5	9.7	61.2	1.58	1.67	0.75	0.7	12.4	92.2	0	0	1	0	0	0	1	0	0	0	0	0	0	0	0	0	0	0	0	0	0
174	2	site7	7_11	33	45	1	0.98	2.2	51	15.3	19.15	5	9.7	61.2	1.73	2.5	0.84	0.8	12.4	93.2	0	0	1	0	0	0	0	0	0	0	0	0	0	0	0	0	0	0	0	0	0
175	2	site7	7_12	36	45	1	0.98	2.2	51	15.3	19.15	5	9.7	61.2	1.16	1.6	0.7	0.8	12.6	93.2	0	0	1	0	0	0	0	0	0	0	0	0	0	0	0	0	0	0	0	0	0
176	2	site7	7_13	39	45	1	0.98	2.2	51	15.3	19.15	5	9.7	61.2	2.6	2.3	0.83	0.78	12.3	93	0	0	1	0	0	0	3	1	0	1	0	0	1	1	1	0	1	0	0	0	0
177	2	site7	7_14	42	45	1	0.98	2.2	51	15.3	19.15	5	9.7	61.2	3.08	2.3	0.9	0.85	12.2	92.4	0	0	1	0	0	0	0	0	0	0	0	0	1	1	0	0	1	0	0	0	0
178	2	site7	7_15	45	45	1	0.98	2.2	51	15.3	19.15	5	9.7	61.2	2.63	3.5	0.9	0.88	12.1	92.1	0	0	1	0	0	0	1	0	0	0	0	0	1	1	0	0	1	0	0	0	0
179	2	site7	7_16	48	45	1	0.98	2.2	51	15.3	19.15	5	9.7	61.2	1.44	1.34	0.87	0.84	11.8	90.5	0	0	1	0	0	0	2	0	1	0	0	0	1	1	1	0	1	0	0	0	0
180	2	site7	7_17	3	45	2	0.98	2.2	51	15.3	19.15	5	9.7	61.2	80	70	70	70	11.6	88.3	0	0	1	0	0	0	0	0	0	0	0	0	1	0	0	1	0	0	0	0	0
185	2	site9	9_1	3	46	1	2.4	1.22	15	15	15.15	5	4.8	63.3	1.56	1.35	0.77	0.8	8	77	444	0.7	1	0	0	0	0	0	0	0	0	0	0	0	0	0	0	0	0	0	0
186	2	site9	9_2	6	46	1	2.4	1.22	15	15	15.15	5	4.8	63.3	1.98	1.94	0.81	0.78	7.7	77	28.4	0.1	1	10	15	0	0	0	0	0	0	0	0	0	0	0	0	0	0	0	0
187	2	site9	9_3	9	46	1	2.4	1.22	15	15	15.15	5	4.8	63.3	1.06	1.47	0.78	0.74	7.5	80.6	0.1	0	1	5	10	2	0	0	0	0	0	1	0	0	0	0	0	0	0	0	0
188	2	site9	9_4	12	46	1	2.4	1.22	15	15	15.15	5	4.8	63.3	1.74	1.18	0.64	0.61	7.6	84	0	0	1	0	3	0	2	0	0	0	0	1	0	0	0	0	0	0	0	0	0
189	2	site9	9_5	15	46	1	2.4	1.22	15	15	15.15	5	4.8	63.3	0.71	0.64	0.54	0.59	7.9	86.5	0	0	1	0	0	0	2	2	0	0	1	1	0	0	0	0	0	0	0	0	0
190	2	site10	10_1	3	46	1	1	1.52	21	15.3	16	2.2	6.1	49.7	1.8	2.04	0.87	0.75	5.7	81	72	0.8	1	0	0	0	0	0	0	0	0	0	0	0	0	0	0	0	0	0	0
191	2	site10	10_2	6	46	1	1	1.52	21	15.3	16	2.2	6.1	49.7	2.98	2.1	0.7	0.74	5.8	84	0.4	0	1	0	0	1	0	0	0	0	1	0	0	0	0	0	0	0	0	0	0
192	2	site10	10_3	9	46	1	1	1.52	21	15.3	16	2.2	6.1	49.7	2.82	2.95	0.71	0.86	5.9	86	0.2	0	1	0	0	0	1	0	0	0	0	0	0	0	0	0	0	0	0	0	0
193	2	site10	10_4	12	46	1	1	1.52	21	15.3	16	2.2	6.1	49.7	0.94	1.34	0.62	0.78	6.5	88.9	0	0	1	5	5	5	0	0	0	0	0	0	1	1	1	0	1	0	0	0	0
194	2	site10	10_5	15	46	1	1	1.52	21	15.3	16	2.2	6.1	49.7	0.74	1.05	0.65	0.65	6.7	90.4	0	0	1	0	0	3	0	0	0	0	0	0	1	1	0	0	1	0	0	0	0
195	2	site10	10_6	18	46	1	1	1.52	21	15.3	16	2.2	6.1	49.7	0.74	1.05	0.65	0.65	6.7	90.4	0	0	1	0	0	0	0	0	0	0	0	0	0	0	0	0	0	0	0	0	0
196	2	site10	10_7	21	46	1	1	1.52	21	15.3	16	2.2	6.1	49.7	0.74	1.05	0.65	0.65	6.7	90.4	0	0	1	0	0	0	0	0	0	0	0	0	0	0	0	0	0	0	0	0	0
197	2	site13	13_1	3	47	1	8	10	30	12.1	12.3	1.8	3.7	74.4	8	10	0.85	0.85	5.4	79.4	295	11.4	1	0	0	0	0	0	0	0	0	0	0	0	0	0	0	0	0	0	0
198	2	site13	13_2	6	47	1	8	10	30	12.1	12.3	1.8	3.7	74.4	6	0.87	0.7	0.7	6	82.6	145	17.4	1	0	0	0	0	0	0	0	0	0	0	0	0	0	0	0	0	0	0
199	2	site13	13_3	9	47	1	8	10	30	12.1	12.3	1.8	3.7	74.4	8	0.85	0.7	0.7	6.7	83.7	94.8	8.4	1	0	0	0	0	0	0	0	0	0	0	0	0	0	0	0	0	0	0
200	2	site13	13_4	12	47	1	8	10	30	12.1	12.3	1.8	3.7	74.4	2.95	10	0.7	0.7	5.6	77.5	112.8	11.8	1	0	0	0	0	0	0	0	0	0	0	0	0	0	0	0	0	0	0
201	2	site13	13_5	15	47	1	8	10	30	12.1	12.3	1.8	3.7	74.4	3.05	20	0.8	0.9	4.8	81.6	109	3.4	1	0	0	0	0	0	0	0	0	0	0	0	0	0	0	0	0	0	0
202	2	site13	13_6	18	47	1	8	10	30	12.1	12.3	1.8	3.7	74.4	2.21	6	0.9	0.9	5.1	82.8	24.5	0.7	1	0	0	0	0	0	0	0	0	0	0	0	0	0	0	0	0	0	0
203	2	site13	13_7	21	47	1	8	10	30	12.1	12.3	1.8	3.7	74.4	6	7	0.75	0.9	5.5	83.1	0.1	0	1	0	0	0	0	0	0	0	0	0	0	0	0	0	0	0	0	0	0
204	2	site13	13_8	24	47	1	8	10	30	12.1	12.3	1.8	3.7	74.4	5	1.5	0.75	0.9	5.8	82.3	0	0	1	0	0	0	0	0	0	0	0	0	0	0	0	0	0	0	0	0	0
205	2	site13	13_9	27	47	1	8	10	30	12.1	12.3	1.8	3.7	74.4	3.6	0.87	0.7	0.78	5.9	85.9	0	0	1	0	0	0	0	0	0	0	0	0	0	0	0	0	0	0	0	0	0
206	2	site13	13_10	30	47	1	8	10	30	12.1	12.3	1.8	3.7	74.4	4	0.8	0.8	0.8	6.1	86.2	0	0	1	0	0	0	0	0	0	0	0	0	0	0	0	0	0	0	0	0	0
207	2	site13	13_11	15	47	2	2.95	10	30	12.1	12.3	1.8	3.7	74.4	2.54	8	0.85	0.85	5.1	80	32.7	0.8	1	0	0	0	0	0	0	0	0	0	0	0	0	0	0	0	0	0	0
208	2	site13	13_12	18	47	2	2.95	10	30	12.1	12.3	1.8	3.7	74.4	1.54	7	0.95	0.9	5	81.8	11.6	1.3	1	0	0	0	0	0	0	0	0	0	0	0	0	0	0	0	0	0	0
209	2	site13	13_14	6	47	3	0.8	2	30	12.1	12.3	1.8	3.7	74.4	0.65	1.8	0.75	0.5	5.1	81.2	37.8	3.4	1	0	0	0	0	0	0	0	0	0	0	0	0	0	0	0	0	0	0
210	2	site13	13_15	9	47	3	2	2	30	12.1	12.3	1.8	3.7	74.4	0.58	0.9	0.74	0.51	5	81.4	0.2	0	1	0	0	0	0	0	0	0	0	0	0	0	0	0	0	0	0	0	0
211	2	site12	12_1	3	47	1	1.57	1.35	6	11.45	12	1.1	5.2	66	2.1	1.65	0.7	0.9	4	81	145.1	3.2	1	0	0	0	0	0	0	0	0	0	0	0	0	0	0	0	0	0	0
212	2	site12	12_2	6	47	1	1.57	1.35	6	11.45	12	1.1	5.2	66	0.65	0.6	0.7	0.75	5.4	81.9	0.4	0	1	0	0	0	0	0	0	0	0	0	0	0	0	0	0	0	0	0	0
213	2	site14	14_1	3	32	1	1.3	1.8	60	15	16.15	6.8	9	85.9	1.3	2	0.81	0.93	9.7	89.8	9	0.1	1	0	0	0	0	0	0	0	0	0	1	1	0	0	1	0	0	0	0
214	2	site14	14_2	6	32	1	1.3	1.8	60	15	16.15	6.8	9	85.9	2.4	1.7	0.98	0.83	10	87.8	0.6	0	1	5	0	0	0	0	0	0	0	0	0	0	0	0	0	0	0	0	0
215	2	site14	14_3	9	32	1	1.3	1.8	60	15	16.15	6.8	9	85.9	3.1	1.79	0.74	0.85	10.1	87.9	0.1	0	1	5	15	0	1	0	0	0	0	0	0	0	0	0	0	0	0	0	0
216	2	site14	14_4	12	32	1	1.3	1.8	60	15	16.15	6.8	9	85.9	2.4	1.53	0.9	0.79	10.6	88.6	0	0	1	15	15	2	2	0	0	0	0	0	0	0	0	0	0	2	0	0	0
217	2	site14	14_5	15	32	1	1.3	1.8	60	15	16.15	6.8	9	85.9	1.9	0.97	0.64	0.72	10.9	88.5	0	0	1	15	5	5	1	0	1	0	0	0	0	0	0	0	0	0	0	0	0
218	2	site14	14_6	18	32	1	1.3	1.8	60	15	16.15	6.8	9	85.9	2.01	0.86	0.54	0.59	11.1	89.5	0	0	1	5	5	2	1	2	1	0	0	0	1	1	0	0	1	0	0	0	0
219	2	site14	14_7	21	32	1	1.3	1.8	60	15	16.15	6.8	9	85.9	1.16	0.84	0.58	0.67	11.5	89.1	0	0	1	3	10	4	2	2	1	0	0	0	0	0	0	0	0	0	0	0	0
220	2	site14	14_8	24	32	1	1.3	1.8	60	15	16.15	6.8	9	85.9	1.9	0.72	0.68	0.62	12.2	90.8	0	0	1	0	6	0	0	0	1	0	0	0	0	0	0	0	0	1	0	0	0
221	2	site14	14_9	27	32	1	1.3	1.8	60	15	16.15	6.8	9	85.9	1.13	0.82	0.55	0.57	12.5	91.7	0	0	1	2	1	3	2	0	1	0	0	0	0	0	0	0	0	0	0	0	0
222	2	site14	14_10	30	32	1	1.3	1.8	60	15	16.15	6.8	9	85.9	1.1	0.85	0.82	0.63	12.5	91.6	0	0	1	0	0	0	0	2	1	0	0	0	0	0	0	0	0	0	0	0	0
223	2	site14	14_11	33	32	1	1.3	1.8	60	15	16.15	6.8	9	85.9	0.71	0.87	0.84	0.86	12.8	92	0	0	1	0	0	0	0	0	1	0	0	0	0	0	0	0	0	0	0	0	0
224	2	site14	14_12	36	32	1	1.3	1.8	60	15	16.15	6.8	9	85.9	1.25	1.65	0.58	0.71	13.1	92.6	0	0	1	0	0	0	0	0	1	0	0	0	0	0	0	0	0	0	0	0	0
225	2	site14	14_13	39	32	1	1.3	1.8	60	15	16.15	6.8	9	85.9	0.67	1.62	0.9	0.74	13.1	92.5	0	0	1	0	0	0	0	0	1	1	0	0	0	0	0	0	0	0	0	0	0
226	2	site14	14_14	42	32	1	1.3	1.8	60	15	16.15	6.8	9	85.9	0.52	1.45	0.8	0.9	12.8	92.7	0	0	1	0	0	0	0	3	0	1	0	0	0	0	0	0	0	0	0	0	0
227	2	site14	14_15	45	32	1	1.3	1.8	60	15	16.15	6.8	9	85.9	0.83	1.4	0.89	0.76	12.8	92.5	0	0	1	0	0	0	0	0	1	0	0	0	0	0	0	0	0	0	0	0	0
228	2	site14	14_16	48	32	1	1.3	1.8	60	15	16.15	6.8	9	85.9	0.96	1.83	0.68	0.93	12.9	92.1	0	0	1	0	0	0	0	0	1	0	0	0	0	0	0	0	0	0	0	0	0
229	2	site14	14_17	51	32	1	1.3	1.8	60	15	16.15	6.8	9	85.9	1.18	2.05	0.85	0.96	13.2	92.2	0	0	1	1	0	0	0	0	0	0	0	0	0	0	0	0	0	0	0	0	0
230	2	site14	14_18	54	32	1	1.3	1.8	60	15	16.15	6.8	9	85.9	1.83	2.06	0.8	0.79	13.2	91.8	0	0	1	0	0	0	0	0	1	1	0	0	0	0	0	0	0	0	0	0	0
231	2	site14	14_19	57	32	1	1.3	1.8	60	15	16.15	6.8	9	85.9	2.18	1.34	0.73	0.82	13.9	92.4	0	0	1	0	0	0	0	0	1	0	0	0	0	0	0	0	0	0	0	0	0
232	2	site14	14_20	60	32	1	1.3	1.8	60	15	16.15	6.8	9	85.9	1.42	0.87	0.65	0.5	14	92.7	0	0	1	0	0	0	0	0	1	0	0	0	0	0	0	0	0	0	0	0	0
233	2	site15	15_1	3	33	1	2.2	3.5	18	13	13.3	3.5	4.5	84.1	1.47	2.1	0.66	0.82	4.2	86.8	155	2.2	1	0	0	0	0	0	0	0	0	0	0	0	0	0	0	0	0	0	0
234	2	site15	15_2	6	33	1	2.2	3.5	18	13	13.3	3.5	4.5	84.1	1.21	1.5	0.7	0.52	4.2	87.2	21.8	0.1	1	0	0	0	0	0	0	0	0	0	0	0	0	0	0	0	0	0	0
235	2	site15	15_3	9	33	1	2.2	3.5	18	13	13.3	3.5	4.5	84.1	1.34	1.04	0.5	0.9	4.4	88	0.2	0	1	0	0	0	1	0	0	0	1	0	0	0	0	0	0	0	0	0	0
236	2	site15	15_4	12	33	1	2.2	3.5	18	13	13.3	3.5	4.5	84.1	1.08	1.53	0.66	0.82	4	88.5	4.1	0.1	1	0	0	0	2	3	0	1	0	0	0	0	0	0	0	0	0	0	0
237	2	site15	15_5	15	33	1	2.2	3.5	18	13	13.3	3.5	4.5	84.1	0.65	0.86	0.73	0.83	4.5	89.5	0.1	0	1	0	0	2	1	0	0	1	0	0	0	0	0	0	0	0	0	0	0
238	2	site15	15_6	18	33	1	2.2	3.5	18	13	13.3	3.5	4.5	84.1	1.07	3	0.74	0.86	4.7	90.4	0	0	1	0	0	2	1	0	0	0	0	0	1	0	1	0	1	0	0	0	0
239	2	site15	15_7	15	33	2	2.5	0.8	18	13	13.3	3.5	4.5	84.1	1.43	1.8	0.62	0.76	4	88.2	0	0	1	0	0	0	1	3	0	0	0	0	0	0	0	0	0	0	0	0	0
240	2	site15	15_8	18	33	2	2.5	0.8	18	13	13.3	3.5	4.5	84.1	0.42	0.46	0.78	0.6	4	87.9	0	0	1	0	0	0	0	0	0	0	0	0	0	0	0	0	0	0	0	0	0
241	2	site11	11_1	3	46	1	1	2	18	16.3	16.5	5.4	5.2	90.5	1	3.25	0.98	0.98	6.4	90.5	3.6	0.3	1	0	0	0	0	0	0	0	0	0	0	0	0	0	0	0	0	0	0
242	2	site11	11_2	6	46	1	1	2	18	16.3	16.5	5.4	5.2	90.5	1	3.25	0.98	0.98	6.6	88.9	1.4	0.2	1	0	0	0	1	0	0	0	0	0	0	0	0	0	0	0	0	0	0
243	2	site11	11_3	9	46	1	1	2	18	16.3	16.5	5.4	5.2	90.5	1	3.25	0.98	0.98	6.6	90.1	0.1	0	1	0	0	1	1	0	0	0	0	0	0	0	0	0	0	0	0	0	0
244	2	site11	11_4	12	46	1	1	2	18	16.3	16.5	5.4	5.2	90.5	1	3.25	0.98	0.98	7	90.5	0	0	1	0	0	0	2	1	0	0	0	0	0	0	0	0	0	0	0	0	0
251	3	site1	1_1	3	89	1	1.4	0.85	12	9.5	10.15	5	9.3	85.7	1.41	1.88	0.64	0.94	8.7	84.2	85.5	42.6	1	0	0	0	0	0	0	0	0	0	0	0	0	0	0	0	0	0	0
252	3	site1	1_2	6	89	1	1.4	0.85	12	9.5	10.15	5	9.3	85.7	0.93	1.76	0.64	0.75	7.9	88.7	14.6	0	1	0	0	0	0	0	0	0	0	0	0	0	0	0	0	0	0	0	0
253	3	site1	1_3	9	89	1	1.4	0.85	12	9.5	10.15	5	9.3	85.7	2.6	0.94	0.75	0.6	7.9	89.5	0.1	0	1	0	0	1	0	0	0	0	0	0	0	0	0	0	0	0	0	0	0
254	3	site1	1_4	12	89	1	1.4	0.85	12	9.5	10.15	5	9.3	85.7	1.3	0.45	0.45	0.45	7.8	90.2	0	0	1	0	0	0	0	0	0	0	0	0	0	0	0	0	0	0	0	0	0
255	3	site1	1_5	6	89	2	3.5	2	12	9.5	10.15	5	9.3	85.7	3.1	4	0.7	0.8	8.3	84.3	7.1	0.1	1	0	0	0	0	0	0	0	0	0	0	0	0	0	0	0	0	0	0
256	3	site2	2_1	3	89	1	1.1	2	33	6.45	7.45	8.8	8.2	87.3	1.17	2.08	0.7	0.76	9.4	87.7	76.8	0.3	1	0	0	0	0	0	0	0	0	0	1	1	0	0	1	0	0	0	0
257	3	site2	2_2	6	89	1	1.1	2	33	6.45	7.45	8.8	8.2	87.3	1.33	1.98	0.86	0.77	9.5	88.2	10.8	0.1	1	0	0	0	0	0	0	0	0	0	0	0	0	0	0	0	0	0	0
258	3	site2	2_3	9	89	1	1.1	2	33	6.45	7.45	8.8	8.2	87.3	1.9	1.6	0.84	0.77	9.4	88.5	0	0	1	0	0	0	0	1	0	0	0	0	1	0	1	0	1	0	0	0	0
259	3	site2	2_4	12	89	1	1.1	2	33	6.45	7.45	8.8	8.2	87.3	3.26	1.8	0.95	0.94	9.4	89.2	0	0	1	0	2	7	0	0	0	0	0	0	1	0	0	1	0	0	0	0	0
260	3	site2	2_5	15	89	1	1.1	2	33	6.45	7.45	8.8	8.2	87.3	2.1	2.1	0.7	0.82	9.7	93.9	0	0	1	0	0	9	0	0	0	0	0	0	0	0	0	0	0	0	0	0	0
261	3	site2	2_6	18	89	1	1.1	2	33	6.45	7.45	8.8	8.2	87.3	1.69	2.33	0.71	0.77	9.4	94.2	0	0	1	0	0	4	0	0	0	0	0	0	0	0	0	0	0	0	0	0	0
262	3	site2	2_7	21	89	1	1.1	2	33	6.45	7.45	8.8	8.2	87.3	2.25	2.98	0.82	0.8	9.3	94.5	0	0	1	0	0	2	0	0	0	0	0	0	0	0	0	0	0	0	0	0	0
263	3	site2	2_8	24	89	1	1.1	2	33	6.45	7.45	8.8	8.2	87.3	1.95	1.83	0.7	0.7	9.2	94.7	0	0	1	0	0	1	0	0	0	0	0	0	0	0	0	0	0	0	0	0	0
264	3	site2	2_9	27	89	1	1.1	2	33	6.45	7.45	8.8	8.2	87.3	1.33	2.19	0.77	0.8	9.3	94.9	0	0	1	0	0	0	0	0	0	0	0	0	0	0	0	0	0	0	0	0	0
265	3	site2	2_10	30	89	1	1.1	2	33	6.45	7.45	8.8	8.2	87.3	1.34	1.81	0.7	0.77	9.3	95	0	0	1	0	0	0	0	0	0	0	0	0	0	0	0	0	0	0	0	0	0
266	3	site2	2_11	33	89	1	1.1	2	33	6.45	7.45	8.8	8.2	87.3	1.1	1.76	0.77	0.76	9.3	95	0	0	1	0	0	1	0	0	0	0	0	0	0	0	0	0	0	0	0	0	0
267	3	site3	3_1	3	33	1	1.6	1.1	18	9.45	11.25	2.1	4.5	81	0.86	2.1	0.85	0.75	6.8	90.7	12.4	0	1	0	0	0	0	0	0	0	0	0	1	0	0	1	0	0	0	0	0
268	3	site3	3_2	6	33	1	1.6	1.1	18	9.45	11.25	2.1	4.5	81	0.9	0.6	0.6	0.6	7.5	91.5	1.5	0	1	0	0	0	0	0	0	0	0	0	1	1	1	0	1	0	1	0	0
269	3	site3	3_3	9	33	1	1.6	1.1	18	9.45	11.25	2.1	4.5	81	5.5	2.17	0.76	0.8	10.2	90.7	0	0	1	0	2	0	2	1	1	1	0	0	1	0	1	0	1	0	0	1	0
270	3	site3	3_4	12	33	1	1.6	1.1	18	9.45	11.25	2.1	4.5	81	1.87	1.9	0.88	0.87	9.4	92.9	0	0	1	0	10	0	3	5	1	1	0	0	1	0	1	1	1	0	0	0	0
271	3	site3	3_5	15	33	1	1.6	1.1	18	9.45	11.25	2.1	4.5	81	0.87	1.3	0.6	0.92	9.8	93.2	0	0	1	0	0	0	1	0	1	0	0	0	0	0	0	0	0	0	0	0	0
272	3	site3	3_6	18	33	1	1.6	1.1	18	9.45	11.25	2.1	4.5	81	1.1	1.38	0.71	0.48	9.9	93.3	0	0	1	0	0	0	0	0	0	0	0	0	0	0	0	0	0	0	0	0	0
273	3	site3	3_7	9	33	2	0.93	1.2	18	9.45	11.25	2.1	4.5	81	0.6	1.4	0.72	0.67	10.5	90.3	0	0	1	0	0	0	0	0	1	0	1	0	1	1	1	0	1	0	0	0	0
274	3	site3	3_8	12	33	2	0.93	1.2	18	9.45	11.25	2.1	4.5	81	1.05	1.33	0.89	0.91	10.6	89.9	0	0	1	2	3	0	1	1	1	1	0	1	1	0	1	0	1	0	0	0	0
275	3	site3	3_9	15	33	2	0.93	1.2	18	9.45	11.25	2.1	4.5	81	0.88	0.72	0.76	0.76	11.1	89.9	0	0	1	0	0	0	0	0	1	1	0	0	1	1	0	0	1	0	0	0	0
276	3	site3	3_10	18	33	2	0.93	1.2	18	9.45	11.25	2.1	4.5	81	0.7	0.43	0.43	0.43	11.2	90.2	0	0	1	0	0	0	0	0	1	1	0	0	0	0	0	0	0	0	0	0	0
277	3	site4	4_1	3	89	1	1.17	2	15	9	9.2	5	7.3	96	1.49	3.5	0.74	0.66	6.9	95.9	1253	5.2	1	0	0	0	0	0	0	0	0	0	0	0	0	0	0	0	0	0	0
278	3	site4	4_2	6	89	1	1.17	2	15	9	9.2	5	7.3	96	1.34	2.64	0.8	0.83	6.6	95.8	348	1.8	1	0	0	0	0	0	0	0	0	0	0	0	0	0	0	0	0	0	0
279	3	site4	4_3	9	89	1	1.17	2	15	9	9.2	5	7.3	96	1.2	6	0.8	0.86	6.5	95.9	21	0.3	1	0	0	0	0	0	0	0	0	0	0	0	0	0	0	0	0	0	0
280	3	site4	4_4	12	89	1	1.17	2	15	9	9.2	5	7.3	96	0.93	3.09	0.9	0.98	6.6	96.4	0	0	1	0	0	0	0	0	0	0	0	0	0	0	0	0	0	0	0	0	0
281	3	site4	4_5	15	89	1	1.17	2	15	9	9.2	5	7.3	96	1.25	1.1	0.58	0.64	6.7	96.4	0	0	1	0	0	0	0	2	0	0	0	0	1	0	0	1	0	0	0	0	0
282	3	site5	5_1	3	89	1	1.4	4	9	9.3	9.45	5.9	8.8	94.3	1.35	2.3	0.68	0.73	8.5	94	241	25.8	1	0	0	0	0	0	0	0	0	0	0	0	0	0	0	0	0	0	0
283	3	site5	5_2	6	89	1	1.4	4	9	9.3	9.45	5.9	8.8	94.3	1.37	2.31	0.74	0.8	8.2	93.8	312	26	1	0	0	0	0	1	0	0	0	0	1	0	0	1	0	0	0	0	0
284	3	site5	5_3	9	89	1	1.4	4	9	9.3	9.45	5.9	8.8	94.3	1.76	5	0.8	0.75	7.8	93.6	79.9	51	1	0	0	0	0	0	0	0	0	0	0	0	0	0	0	0	0	0	0
285	3	site6	6_1	3	74	1	1.5	1.2	10	12.3	12.4	4.5	8.4	58.7	0.77	1.5	0.75	0.95	9.7	83	42	1.1	1	0	0	2	0	1	0	0	0	0	0	0	0	0	0	0	0	0	0
289	3	site7	7_1	3	74	1	0.98	2.2	51	13	16.3	3.5	7.3	51	1.34	1.96	0.9	0.87	9.2	78.7	28.8	0.4	1	20	0	1	0	0	0	1	0	0	0	0	0	0	0	0	0	0	0
290	3	site7	7_2	6	74	1	0.98	2.2	51	13	16.3	3.5	7.3	51	0.76	1.92	0.81	0.98	9.8	86.3	5.5	0	1	10	0	8	0	3	0	1	0	0	1	0	1	1	1	0	0	0	0
291	3	site7	7_3	9	74	1	0.98	2.2	51	13	16.3	3.5	7.3	51	0.95	1.47	0.82	0.85	10	92.6	0	0	1	0	0	9	4	11	1	1	0	0	1	0	1	1	1	0	0	0	0
292	3	site7	7_4	12	74	1	0.98	2.2	51	13	16.3	3.5	7.3	51	1.14	1.16	0.91	0.83	11.1	93.5	0	0	1	0	0	1	4	2	1	1	0	0	1	0	0	1	0	0	0	0	0
293	3	site7	7_5	15	74	1	0.98	2.2	51	13	16.3	3.5	7.3	51	1	1.32	0.89	0.9	11.6	93.9	0	0	1	0	0	0	3	3	1	1	0	0	1	1	0	0	1	0	0	0	0
294	3	site7	7_6	18	74	1	0.98	2.2	51	13	16.3	3.5	7.3	51	0.9	1.28	0.86	0.92	11	93	0	0	1	0	0	0	3	6	1	1	0	0	0	0	0	0	0	0	0	0	0
295	3	site7	7_7	21	74	1	0.98	2.2	51	13	16.3	3.5	7.3	51	10	5	0.81	0.88	11.8	93	0	0	1	0	0	0	1	0	1	0	0	0	1	0	1	0	1	0	0	0	0
296	3	site7	7_8	24	74	1	0.98	2.2	51	13	16.3	3.5	7.3	51	6	8	0.9	0.66	12	93	0	0	1	0	0	0	1	0	0	0	0	0	1	1	0	1	1	0	0	0	0
297	3	site7	7_9	27	74	1	0.98	2.2	51	13	16.3	3.5	7.3	51	2.5	3	0.88	0.84	12.2	93	0	0	1	0	0	0	0	1	0	0	0	0	0	0	0	0	0	0	0	0	0
298	3	site7	7_10	30	74	1	0.98	2.2	51	13	16.3	3.5	7.3	51	1.58	1.67	0.75	0.7	12.4	93.1	0	0	1	0	0	0	0	0	0	0	0	0	0	0	0	0	0	0	0	0	0
299	3	site7	7_11	33	74	1	0.98	2.2	51	13	16.3	3.5	7.3	51	1.73	2.5	0.84	0.8	12.4	93	0	0	1	0	0	0	0	0	0	0	0	0	0	0	0	0	0	0	0	0	0
300	3	site7	7_12	36	74	1	0.98	2.2	51	13	16.3	3.5	7.3	51	1.16	1.6	0.7	0.8	12.5	92.9	0	0	1	0	0	0	0	0	0	0	0	0	0	0	0	0	0	0	0	0	0
301	3	site7	7_13	39	74	1	0.98	2.2	51	13	16.3	3.5	7.3	51	2.6	2.3	0.83	0.78	12.3	92.6	0	0	1	0	0	0	3	0	0	1	0	0	0	0	0	0	0	0	0	0	0
302	3	site7	7_14	42	74	1	0.98	2.2	51	13	16.3	3.5	7.3	51	3.08	2.3	0.9	0.85	12.2	92.1	0	0	1	0	0	0	0	0	0	1	0	0	0	0	0	0	0	0	0	0	0
303	3	site7	7_15	45	74	1	0.98	2.2	51	13	16.3	3.5	7.3	51	2.63	3.5	0.9	0.88	12.2	92	0	0	1	0	0	0	2	0	0	0	0	0	1	1	0	0	1	0	0	0	0
304	3	site7	7_16	48	74	1	0.98	2.2	51	13	16.3	3.5	7.3	51	1.44	1.34	0.87	0.84	12.2	91.6	0	0	1	0	0	0	2	0	0	0	0	0	1	1	1	0	1	0	0	0	0
305	3	site7	7_17	3	74	2	0.98	2.2	51	13	16.3	3.5	7.3	51	80	70	70	70	12.2	91.5	0	0	1	0	0	0	0	1	0	0	0	0	1	0	0	1	0	0	0	0	0
306	3	site8	8_1	3	82	1	1.85	1.3	12	14.3	15.2	5.5	7.1	78.5	1.17	1.53	0.69	0.77	7.4	86.6	134.9	0.2	1	0	1	0	0	0	0	0	1	0	0	0	0	0	0	2	0	0	0
307	3	site8	8_2	6	82	1	1.85	1.3	12	14.3	15.2	5.5	7.1	78.5	0.89	1.68	0.72	0.82	8.4	88.8	0.3	0	1	5	5	2	2	0	0	0	1	0	1	1	0	0	1	3	0	0	0
308	3	site8	8_3	9	82	1	1.85	1.3	12	14.3	15.2	5.5	7.1	78.5	2.2	2.1	0.89	0.73	8.2	89	0	0	1	5	5	7	13	2	1	0	0	0	0	0	0	0	0	3	0	0	0
309	3	site8	8_4	12	82	1	1.85	1.3	12	14.3	15.2	5.5	7.1	78.5	1.73	1.3	0.9	0.89	8.7	89.5	0	0	1	0	0	16	1	2	1	0	0	0	0	0	0	0	0	0	0	0	0
310	3	site9	9_1	3	82	1	2.4	1.22	15	16.15	16.45	6.3	8	81.9	1.56	1.35	0.77	0.8	8.3	87.6	28.6	0.1	1	0	0	0	0	0	0	0	0	0	0	0	0	0	0	0	0	0	0
311	3	site9	9_2	6	82	1	2.4	1.22	15	16.15	16.45	6.3	8	81.9	1.98	1.94	0.81	0.78	8.4	86.8	1.3	0	1	15	3	1	3	1	0	0	0	1	0	0	0	0	0	1	0	0	0
312	3	site9	9_3	9	82	1	2.4	1.22	15	16.15	16.45	6.3	8	81.9	1.06	1.47	0.78	0.74	8.5	86.5	0	0	1	0	0	5	1	2	0	0	0	1	0	0	0	0	0	0	0	0	0
313	3	site9	9_4	12	82	1	2.4	1.22	15	16.15	16.45	6.3	8	81.9	1.74	1.18	0.64	0.61	8.8	85.8	0	0	1	0	0	4	2	0	0	0	1	1	0	0	0	0	0	0	0	0	0
314	3	site9	9_5	15	82	1	2.4	1.22	15	16.15	16.45	6.3	8	81.9	0.71	0.64	0.54	0.59	8.9	85.8	0	0	1	0	0	1	2	0	0	0	5	0	0	0	0	0	0	0	0	0	0
315	3	site10	10_1	3	82	1	1	1.52	21	16.55	17.3	7	7	80.9	1.8	2.04	0.87	0.75	8.2	86	18.8	0.1	1	0	0	0	0	0	0	0	0	0	0	0	0	0	0	0	0	0	0
316	3	site10	10_2	6	82	1	1	1.52	21	16.55	17.3	7	7	80.9	2.98	2.1	0.7	0.74	8.4	85.2	0.5	0	1	15	0	3	0	0	0	0	0	1	0	0	0	0	0	1	0	0	0
317	3	site10	10_3	9	82	1	1	1.52	21	16.55	17.3	7	7	80.9	2.82	2.95	0.71	0.86	9.2	85.5	0.2	0	1	0	0	2	1	0	0	0	0	0	0	0	0	0	0	0	0	0	0
318	3	site10	10_4	12	82	1	1	1.52	21	16.55	17.3	7	7	80.9	0.94	1.34	0.62	0.78	9.6	86.3	0	0	1	5	0	5	0	2	0	0	2	0	0	0	0	0	0	0	0	0	0
319	3	site10	10_5	15	82	1	1	1.52	21	16.55	17.3	7	7	80.9	0.74	1.05	0.65	0.65	10.5	88.8	0	0	1	0	0	7	0	1	0	0	0	0	0	0	0	0	0	0	0	0	0
320	3	site10	10_6	18	82	1	1	1.52	21	16.55	17.3	7	7	80.9	0.74	1.05	0.65	0.65	10.9	88.5	0	0	1	0	0	0	0	0	0	0	0	0	0	0	0	0	0	0	0	0	0
321	3	site10	10_7	21	82	1	1	1.52	21	16.55	17.3	7	7	80.9	0.74	1.05	0.65	0.65	11	88.6	0	0	1	0	0	0	0	0	0	0	0	0	0	0	0	0	0	0	0	0	0
322	3	site13	13_1	3	61	1	8	10	30	14.54	15.3	2.4	5.1	63	8	10	0.85	0.85	3.7	87.4	217	8.8	1	0	0	0	0	0	0	0	0	0	0	0	0	0	0	0	0	0	0
323	3	site13	13_2	6	61	1	8	10	30	14.54	15.3	2.4	5.1	63	6	0.87	0.7	0.7	3.5	87.6	113.8	7.6	1	0	0	0	0	0	0	0	0	0	0	0	0	0	0	0	0	0	0
324	3	site13	13_3	9	61	1	8	10	30	14.54	15.3	2.4	5.1	63	8	0.85	0.7	0.7	3.7	88.6	111.6	5.7	1	0	0	0	0	0	0	0	0	0	0	0	0	0	0	0	0	0	0
325	3	site13	13_4	12	61	1	8	10	30	14.54	15.3	2.4	5.1	63	2.95	10	0.7	0.7	3.5	89.6	90.5	10.4	1	0	0	0	0	0	0	0	0	0	0	0	0	0	0	0	0	0	0
326	3	site13	13_5	15	61	1	8	10	30	14.54	15.3	2.4	5.1	63	3.05	20	0.8	0.9	3.2	90.5	75.2	2.7	1	0	0	0	0	0	0	0	0	0	0	0	0	0	0	0	0	0	0
327	3	site13	13_6	18	61	1	8	10	30	14.54	15.3	2.4	5.1	63	2.21	6	0.9	0.9	3.2	90.9	14.6	0	1	0	0	0	0	0	0	0	0	0	0	0	0	0	0	0	0	0	0
328	3	site13	13_7	21	61	1	8	10	30	14.54	15.3	2.4	5.1	63	6	7	0.75	0.9	3.3	91.2	0.1	0	1	0	0	0	0	0	0	0	0	0	0	0	0	0	0	0	0	0	0
329	3	site13	13_8	24	61	1	8	10	30	14.54	15.3	2.4	5.1	63	5	1.5	0.75	0.9	3.4	91.5	0	0	1	0	0	0	0	0	0	1	0	0	0	0	0	0	0	0	0	0	0
330	3	site13	13_9	27	61	1	8	10	30	14.54	15.3	2.4	5.1	63	3.6	0.87	0.7	0.78	3.6	91.9	0	0	1	0	0	0	1	0	0	0	0	0	0	0	0	0	0	0	0	0	0
331	3	site13	13_10	30	61	1	8	10	30	14.54	15.3	2.4	5.1	63	4	0.8	0.8	0.8	3.9	92.3	0	0	1	0	0	0	0	0	0	0	0	0	0	0	0	0	0	0	0	0	0
332	3	site13	13_11	15	61	2	2.95	10	30	14.54	15.3	2.4	5.1	63	2.54	8	0.85	0.85	3.4	89.7	44.2	0.9	1	0	0	0	0	0	0	0	0	0	0	0	0	0	0	0	0	0	0
333	3	site13	13_12	18	61	2	2.95	10	30	14.54	15.3	2.4	5.1	63	1.54	7	0.95	0.9	3.4	89.8	8.9	0.6	1	0	2	0	0	0	0	0	0	0	0	0	0	0	0	0	0	0	0
334	3	site13	13_14	6	61	3	0.8	2	30	14.54	15.3	2.4	5.1	63	0.65	1.8	0.75	0.5	3.4	88	32.5	1.2	1	0	0	0	0	0	0	0	0	0	0	0	0	0	0	0	0	0	0
335	3	site13	13_15	9	61	3	2	2	30	14.54	15.3	2.4	5.1	63	0.58	0.9	0.74	0.51	3.1	88.7	0.6	0	1	0	0	0	0	0	0	0	0	0	0	0	0	0	0	0	0	0	0
336	3	site12	12_1	3	61	1	1.57	1.35	6	14.15	14.3	2.2	4.5	72	2.1	1.65	0.7	0.9	5.9	75.2	242	2.1	1	0	0	0	0	0	0	0	0	0	0	0	0	0	0	0	0	0	0
337	3	site12	12_2	6	61	1	1.57	1.35	6	14.15	14.3	2.2	4.5	72	0.65	0.6	0.7	0.75	5.7	83.1	1.1	0	1	2	2	0	0	0	6	0	0	0	0	0	0	0	0	0	0	0	0
338	3	site14	14_1	3	73	1	1.3	1.8	60	16	18.3	5.3	8.5	66.3	1.3	2	0.81	0.93	6.5	66.8	113.4	1.1	1	0	0	0	0	0	0	0	0	0	0	0	0	0	0	0	0	0	0
339	3	site14	14_2	6	73	1	1.3	1.8	60	16	18.3	5.3	8.5	66.3	2.4	1.7	0.98	0.83	7.2	71.3	6.7	0.2	1	0	0	0	0	0	0	0	0	0	0	0	0	0	0	0	0	0	0
340	3	site14	14_3	9	73	1	1.3	1.8	60	16	18.3	5.3	8.5	66.3	3.1	1.79	0.74	0.85	7.9	74.5	2.2	0	1	2	8	0	0	0	0	0	0	0	0	0	0	0	0	2	0	0	0
341	3	site14	14_4	12	73	1	1.3	1.8	60	16	18.3	5.3	8.5	66.3	2.4	1.53	0.9	0.79	8.5	76.5	0.4	0	1	5	1	1	0	2	0	0	0	0	0	0	0	0	0	1	0	0	0
342	3	site14	14_5	15	73	1	1.3	1.8	60	16	18.3	5.3	8.5	66.3	1.9	0.97	0.64	0.72	8.9	78.6	0	0	1	20	3	2	1	2	1	0	0	0	0	0	0	0	0	2	0	0	0
343	3	site14	14_6	18	73	1	1.3	1.8	60	16	18.3	5.3	8.5	66.3	2.01	0.86	0.54	0.59	9.5	82.5	0	0	1	5	0	2	4	2	1	0	0	0	1	1	0	0	1	0	0	0	0
344	3	site14	14_7	21	73	1	1.3	1.8	60	16	18.3	5.3	8.5	66.3	1.16	0.84	0.58	0.67	10.1	87.1	0	0	1	2	0	1	4	1	1	0	0	0	1	1	1	0	1	1	0	0	0
345	3	site14	14_8	24	73	1	1.3	1.8	60	16	18.3	5.3	8.5	66.3	1.9	0.72	0.68	0.62	11.7	83.8	0	0	1	0	0	0	0	0	1	0	0	0	1	1	0	0	1	2	0	0	0
346	3	site14	14_9	27	73	1	1.3	1.8	60	16	18.3	5.3	8.5	66.3	1.13	0.82	0.55	0.57	12.3	85.8	0	0	1	2	0	0	1	0	1	0	0	0	0	0	0	0	0	0	0	0	0
347	3	site14	14_10	30	73	1	1.3	1.8	60	16	18.3	5.3	8.5	66.3	1.1	0.85	0.82	0.63	12.3	89	0	0	1	1	0	1	0	0	1	0	0	0	0	0	0	0	0	0	0	0	0
348	3	site14	14_11	33	73	1	1.3	1.8	60	16	18.3	5.3	8.5	66.3	0.71	0.87	0.84	0.86	12.8	90.2	0	0	1	0	0	0	0	0	1	0	0	0	1	0	0	1	0	0	0	1	0
349	3	site14	14_12	36	73	1	1.3	1.8	60	16	18.3	5.3	8.5	66.3	1.25	1.65	0.58	0.71	13	92	0	0	1	0	0	0	0	0	1	0	0	0	1	0	0	1	0	0	0	0	0
350	3	site14	14_13	39	73	1	1.3	1.8	60	16	18.3	5.3	8.5	66.3	0.67	1.62	0.9	0.74	12.7	92.6	0	0	1	0	0	0	0	0	1	0	0	0	0	0	0	0	0	0	0	1	0
351	3	site14	14_14	42	73	1	1.3	1.8	60	16	18.3	5.3	8.5	66.3	0.52	1.45	0.8	0.9	12.8	92.4	0	0	1	0	0	0	0	0	1	0	0	0	0	0	0	0	0	0	0	1	0
352	3	site14	14_15	45	73	1	1.3	1.8	60	16	18.3	5.3	8.5	66.3	0.83	1.4	0.89	0.76	12.8	92.2	0	0	1	0	0	0	0	0	1	1	0	0	0	0	0	0	0	0	0	1	0
353	3	site14	14_16	48	73	1	1.3	1.8	60	16	18.3	5.3	8.5	66.3	0.96	1.83	0.68	0.93	12.7	91.9	0	0	1	0	0	0	0	0	1	1	0	0	0	0	0	0	0	0	0	1	0
354	3	site14	14_17	51	73	1	1.3	1.8	60	16	18.3	5.3	8.5	66.3	1.18	2.05	0.85	0.96	12.9	91.9	0	0	1	0	0	0	0	0	1	0	0	0	0	0	0	0	0	0	0	0	0
355	3	site14	14_18	54	73	1	1.3	1.8	60	16	18.3	5.3	8.5	66.3	1.83	2.06	0.8	0.79	12.8	91.8	0	0	1	0	0	0	0	0	1	0	0	0	0	0	0	0	0	0	0	1	0
356	3	site14	14_19	57	73	1	1.3	1.8	60	16	18.3	5.3	8.5	66.3	2.18	1.34	0.73	0.82	13.1	91.8	0	0	1	0	0	0	0	0	1	0	0	0	0	0	0	0	0	0	0	0	0
357	3	site14	14_20	60	73	1	1.3	1.8	60	16	18.3	5.3	8.5	66.3	1.42	0.87	0.65	0.5	13.2	91.8	0	0	1	0	0	0	0	0	0	0	0	0	0	0	0	0	0	0	0	0	0
358	3	site15	15_1	3	89	1	2.2	3.5	18	10.5	11.2	6.1	8.9	86	1.47	2.1	0.66	0.82	8.1	86.3	3650	3.5	1	0	0	0	0	0	0	0	0	0	0	0	0	0	0	0	0	0	0
359	3	site15	15_2	6	89	1	2.2	3.5	18	10.5	11.2	6.1	8.9	86	1.21	1.5	0.7	0.52	7.7	87.8	31.3	0.2	1	2	0	0	0	0	0	0	0	0	0	0	0	0	0	0	0	0	0
360	3	site15	15_3	9	89	1	2.2	3.5	18	10.5	11.2	6.1	8.9	86	1.34	1.04	0.5	0.9	7.5	90.5	5.6	0.2	1	0	0	0	0	0	0	0	1	0	0	0	0	0	0	0	0	0	0
361	3	site15	15_4	12	89	1	2.2	3.5	18	10.5	11.2	6.1	8.9	86	1.08	1.53	0.66	0.82	7.8	92.4	10.8	0	1	0	0	0	0	0	0	0	0	0	0	0	0	0	0	0	0	0	0
362	3	site15	15_5	15	89	1	2.2	3.5	18	10.5	11.2	6.1	8.9	86	0.65	0.86	0.73	0.83	7.4	91.2	0	0	1	0	0	2	3	2	0	0	0	0	0	0	0	0	0	0	0	0	0
363	3	site15	15_6	18	89	1	2.2	3.5	18	10.5	11.2	6.1	8.9	86	1.07	3	0.74	0.86	8.2	93.4	0	0	1	0	0	0	0	0	0	0	0	0	1	1	0	0	1	0	0	0	0
364	3	site15	15_7	15	89	2	2.5	0.8	18	10.5	11.2	6.1	8.9	86	1.43	1.8	0.62	0.76	7.8	92.3	0	0	1	0	0	0	0	0	0	0	0	0	0	0	0	0	0	0	0	0	0
365	3	site15	15_8	18	89	2	2.5	0.8	18	10.5	11.2	6.1	8.9	86	0.42	0.46	0.78	0.6	7.8	92.3	0	0	1	0	0	0	0	0	0	0	0	0	0	0	0	0	0	0	0	0	0
366	3	site11	11_1	3	82	1	1	2	18	18	18.3	6.4	6.8	89.9	1	3.25	0.98	0.98	7.5	90.8	5.8	0	1	0	0	0	0	0	0	0	0	0	0	0	0	0	0	0	0	0	0
367	3	site11	11_2	6	82	1	1	2	18	18	18.3	6.4	6.8	89.9	1	3.25	0.98	0.98	7.7	91.3	1.7	0	1	0	0	0	3	0	0	0	0	0	0	0	0	0	0	1	0	0	0
368	3	site11	11_3	9	82	1	1	2	18	18	18.3	6.4	6.8	89.9	1	3.25	0.98	0.98	7.8	91.5	0.1	0	1	0	0	0	2	0	0	0	0	0	0	0	0	0	0	0	0	0	0
369	3	site11	11_4	12	82	1	1	2	18	18	18.3	6.4	6.8	89.9	1	3.25	0.98	0.98	7.9	91.7	0	0	1	0	0	0	1	0	0	0	0	0	0	0	0	0	0	0	0	0	0
370	3	site11	11_5	15	82	1	1	2	18	18	18.3	6.4	6.8	89.9	1	1.2	0.98	0.98	7.9	91.9	0	0	1	0	0	2	2	7	0	0	0	0	0	0	0	0	0	0	0	0	0
371	3	site11	11_6	18	82	1	1	2	18	18	18.3	6.4	6.8	89.9	1	1	0.98	0.98	7.9	92.1	0	0	1	0	0	0	2	3	0	0	0	0	0	0	0	0	0	0	0	0	0
376	4	site1	1_1	3	117	1	1.4	0.85	12	13.45	14.1	10.1	10.8	96.7	1.41	1.88	0.64	0.94	8.4	96.3	189.5	0.4	1	0	0	1	0	0	0	0	1	0	0	0	0	0	0	0	0	0	0
377	4	site1	1_2	6	117	1	1.4	0.85	12	13.45	14.1	10.1	10.8	96.7	0.93	1.76	0.64	0.75	8.8	96.5	0.3	0	1	0	0	1	0	1	0	0	0	0	0	0	0	0	0	0	0	0	0
378	4	site1	1_3	9	117	1	1.4	0.85	12	13.45	14.1	10.1	10.8	96.7	2.6	0.94	0.75	0.6	9.3	96.2	0.3	0	1	0	0	0	0	0	0	0	0	0	0	0	0	0	0	0	0	0	0
379	4	site1	1_4	12	117	1	1.4	0.85	12	13.45	14.1	10.1	10.8	96.7	1.3	0.45	0.45	0.45	9.4	96	0	0	1	0	0	0	0	0	0	0	0	0	0	0	0	0	0	0	0	0	0
380	4	site1	1_5	6	117	2	3.5	2	12	13.45	14.1	10.1	10.8	96.7	3.1	4	0.7	0.8	8.3	96.8	8.3	0.1	1	0	0	0	0	0	0	0	0	0	1	1	0	0	1	0	0	0	0
381	4	site2	2_1	3	117	1	1.1	2	33	7.4	11.5	13.7	13.3	97.8	1.17	2.08	0.7	0.76	11.4	97	48.1	0.9	1	0	0	0	0	0	0	0	1	0	1	0	1	0	1	0	0	0	0
382	4	site2	2_2	6	117	1	1.1	2	33	7.4	11.5	13.7	13.3	97.8	1.33	1.98	0.86	0.77	10.5	89.7	6	0.1	1	0	0	0	0	0	0	0	0	0	1	1	1	1	1	0	0	0	0
383	4	site2	2_3	9	117	1	1.1	2	33	7.4	11.5	13.7	13.3	97.8	1.9	1.6	0.84	0.77	10.5	89.5	0.1	0	1	0	0	0	0	1	0	0	1	0	1	0	1	1	1	0	0	0	0
384	4	site2	2_4	12	117	1	1.1	2	33	7.4	11.5	13.7	13.3	97.8	3.26	1.8	0.95	0.94	10.5	89.4	0	0	1	0	0	0	0	0	0	0	0	0	1	1	1	1	1	0	0	0	0
385	4	site2	2_5	15	117	1	1.1	2	33	7.4	11.5	13.7	13.3	97.8	2.1	2.1	0.7	0.82	10.5	88.8	0	0	1	0	0	0	0	0	0	0	0	0	1	1	1	1	1	0	0	0	0
386	4	site2	2_6	18	117	1	1.1	2	33	7.4	11.5	13.7	13.3	97.8	1.69	2.33	0.71	0.77	10.7	88.5	0	0	1	0	1	1	0	0	0	0	0	0	1	1	1	1	1	0	0	0	0
387	4	site2	2_7	21	117	1	1.1	2	33	7.4	11.5	13.7	13.3	97.8	2.25	2.98	0.82	0.8	10.7	88.2	0	0	1	0	0	1	0	0	0	0	0	0	1	0	1	1	1	0	0	0	0
388	4	site2	2_8	24	117	1	1.1	2	33	7.4	11.5	13.7	13.3	97.8	1.95	1.83	0.7	0.7	11	87.2	0	0	1	0	0	0	0	0	0	0	0	0	0	0	0	0	0	0	0	0	0
389	4	site2	2_9	27	117	1	1.1	2	33	7.4	11.5	13.7	13.3	97.8	1.33	2.19	0.77	0.8	11.1	86.4	0	0	1	0	0	0	0	0	0	0	0	0	1	1	1	0	1	0	0	0	0
390	4	site2	2_10	30	117	1	1.1	2	33	7.4	11.5	13.7	13.3	97.8	1.34	1.81	0.7	0.77	11.1	85.1	0	0	1	0	0	0	0	0	0	0	0	0	1	0	1	0	1	0	0	0	0
391	4	site2	2_11	33	117	1	1.1	2	33	7.4	11.5	13.7	13.3	97.8	1.1	1.76	0.77	0.76	11.1	85.5	0	0	1	0	0	0	0	0	0	0	0	0	0	0	0	0	0	0	0	0	0
392	4	site3	3_1	3	114	1	1.6	1.1	18	8.2	12	9.9	16.3	77.8	0.86	2.1	0.85	0.75	10.8	90.3	142.8	0.2	1	5	5	0	2	1	1	0	0	0	1	0	1	1	1	0	0	0	0
393	4	site3	3_2	6	114	1	1.6	1.1	18	8.2	12	9.9	16.3	77.8	0.9	0.6	0.6	0.6	10.9	89.9	8.1	0.1	1	0	3	0	1	1	0	1	1	0	1	1	1	1	1	0	1	0	0
394	4	site3	3_3	9	114	1	1.6	1.1	18	8.2	12	9.9	16.3	77.8	5.5	2.17	0.76	0.8	10.1	89.7	0	0	1	20	10	0	0	0	1	1	0	0	1	1	1	1	1	0	1	1	0
395	4	site3	3_4	12	114	1	1.6	1.1	18	8.2	12	9.9	16.3	77.8	1.87	1.9	0.88	0.87	10.5	89.3	0	0	1	0	5	0	0	6	1	1	0	0	1	0	1	0	1	0	0	1	0
396	4	site3	3_5	15	114	1	1.6	1.1	18	8.2	12	9.9	16.3	77.8	0.87	1.3	0.6	0.92	10.5	90.7	0	0	1	0	0	0	0	0	1	0	0	0	1	1	1	1	1	0	0	0	0
397	4	site3	3_6	18	114	1	1.6	1.1	18	8.2	12	9.9	16.3	77.8	1.1	1.38	0.71	0.48	10.5	91	0	0	1	1	10	0	0	0	1	0	0	0	1	0	1	0	1	0	0	0	0
398	4	site3	3_7	9	114	2	0.93	1.2	18	8.2	12	9.9	16.3	77.8	0.6	1.4	0.72	0.67	9.8	94.1	0	0	1	10	3	0	0	0	1	0	0	0	1	1	1	0	1	0	0	0	0
399	4	site3	3_8	12	114	2	0.93	1.2	18	8.2	12	9.9	16.3	77.8	1.05	1.33	0.89	0.91	9.7	94	0	0	1	10	7	0	0	1	0	0	0	0	1	1	0	0	1	0	0	0	0
400	4	site3	3_9	15	114	2	0.93	1.2	18	8.2	12	9.9	16.3	77.8	0.88	0.72	0.76	0.76	9.6	94	0	0	1	4	0	0	0	0	1	1	0	0	1	0	1	0	1	0	0	0	0
401	4	site3	3_10	18	114	2	0.93	1.2	18	8.2	12	9.9	16.3	77.8	0.7	0.43	0.43	0.43	9.6	94	0	0	1	1	0	0	0	1	1	1	0	0	0	0	0	0	0	0	0	0	0
402	4	site4	4_1	3	117	1	1.17	2	15	13.15	13.3	9	10.7	96.7	1.49	3.5	0.74	0.66	7.2	96.8	418	48	1	0	0	0	0	0	0	0	0	0	0	0	0	0	0	0	0	0	0
403	4	site4	4_2	6	117	1	1.17	2	15	13.15	13.3	9	10.7	96.7	1.34	2.64	0.8	0.83	7.9	97.1	100.2	0.5	1	0	0	0	0	1	0	0	0	0	0	0	0	0	0	0	0	0	0
404	4	site4	4_3	9	117	1	1.17	2	15	13.15	13.3	9	10.7	96.7	1.2	6	0.8	0.86	6.6	97.4	7.4	0	1	0	0	0	0	0	0	0	1	0	0	0	0	0	0	0	0	0	0
405	4	site4	4_4	12	117	1	1.17	2	15	13.15	13.3	9	10.7	96.7	0.93	3.09	0.9	0.98	6.7	97.3	0	0	1	0	0	0	0	0	0	0	0	0	0	0	0	0	0	0	0	0	0
406	4	site4	4_5	15	117	1	1.17	2	15	13.15	13.3	9	10.7	96.7	1.25	1.1	0.58	0.64	6.7	97.6	0	0	1	0	0	0	0	1	0	0	0	0	1	0	1	0	1	0	0	0	0
407	4	site5	5_1	3	117	1	1.4	4	9	13.35	13.45	10.1	10.7	96.2	1.35	2.3	0.68	0.73	8.6	96	407	12.1	1	0	0	0	0	0	0	0	0	0	0	0	0	0	0	0	0	0	0
408	4	site5	5_2	6	117	1	1.4	4	9	13.35	13.45	10.1	10.7	96.2	1.37	2.31	0.74	0.8	8.6	96.2	696	6.8	1	0	0	0	0	0	0	0	0	0	0	0	0	0	0	0	0	0	0
409	4	site5	5_3	9	117	1	1.4	4	9	13.35	13.45	10.1	10.7	96.2	1.76	5	0.8	0.75	8.5	96.5	21.9	1.9	1	0	0	0	0	0	0	0	1	0	0	0	0	0	0	0	0	0	0
410	4	site6	6_1	3	96	1	1.5	1.2	10	8.5	9	8.4	11.5	66.8	0.77	1.5	0.75	0.95	12	76.7	23.9	0.4	1	0	0	0	0	3	0	1	0	0	0	0	0	0	0	0	0	0	0
414	4	site7	7_1	3	96	1	0.98	2.2	51	9.05	12.32	7.9	10.8	70	1.34	1.96	0.9	0.87	10.8	87	71.3	0.6	1	15	3	6	0	4	0	1	0	0	1	1	0	0	1	0	0	0	0
415	4	site7	7_2	6	96	1	0.98	2.2	51	9.05	12.32	7.9	10.8	70	0.76	1.92	0.81	0.98	11.7	84	0.5	0	1	30	0	5	3	12	1	1	0	0	1	0	1	1	1	0	0	0	0
416	4	site7	7_3	9	96	1	0.98	2.2	51	9.05	12.32	7.9	10.8	70	0.95	1.47	0.82	0.85	11.7	86	0	0	1	0	0	5	4	6	1	1	0	0	1	0	1	0	1	0	0	0	0
417	4	site7	7_4	12	96	1	0.98	2.2	51	9.05	12.32	7.9	10.8	70	1.14	1.16	0.91	0.83	12	89.2	0	0	1	0	0	0	0	4	1	0	0	0	0	0	0	0	0	0	0	0	0
418	4	site7	7_5	15	96	1	0.98	2.2	51	9.05	12.32	7.9	10.8	70	1	1.32	0.89	0.9	12.2	90.4	0	0	1	0	0	0	4	1	0	1	0	0	0	0	0	0	0	0	0	0	0
419	4	site7	7_6	18	96	1	0.98	2.2	51	9.05	12.32	7.9	10.8	70	0.9	1.28	0.86	0.92	12.3	90.8	0	0	1	0	0	0	2	2	1	1	0	0	1	1	1	0	1	0	0	0	0
420	4	site7	7_7	21	96	1	0.98	2.2	51	9.05	12.32	7.9	10.8	70	10	5	0.81	0.88	12.6	91.6	0	0	1	0	0	0	1	3	0	0	0	0	1	0	0	1	0	0	0	0	0
421	4	site7	7_8	24	96	1	0.98	2.2	51	9.05	12.32	7.9	10.8	70	6	8	0.9	0.66	12.6	91.6	0	0	1	0	0	0	0	0	0	0	0	0	1	0	1	0	1	0	0	0	0
422	4	site7	7_9	27	96	1	0.98	2.2	51	9.05	12.32	7.9	10.8	70	2.5	3	0.88	0.84	12.5	91.7	0	0	1	0	0	0	0	0	0	0	0	0	0	0	0	0	0	0	0	0	0
423	4	site7	7_10	30	96	1	0.98	2.2	51	9.05	12.32	7.9	10.8	70	1.58	1.67	0.75	0.7	12.5	91.7	0	0	1	0	0	0	0	1	0	0	0	0	0	0	0	0	0	0	0	0	0
424	4	site7	7_11	33	96	1	0.98	2.2	51	9.05	12.32	7.9	10.8	70	1.73	2.5	0.84	0.8	12.8	92.4	0	0	1	0	0	0	0	0	0	0	0	0	1	1	0	0	1	0	0	0	0
425	4	site7	7_12	36	96	1	0.98	2.2	51	9.05	12.32	7.9	10.8	70	1.16	1.6	0.7	0.8	13	92.6	0	0	1	0	0	0	0	1	0	0	0	0	0	0	0	0	0	0	0	0	0
426	4	site7	7_13	39	96	1	0.98	2.2	51	9.05	12.32	7.9	10.8	70	2.6	2.3	0.83	0.78	12.6	92	0	0	1	0	0	0	2	1	0	0	0	0	0	0	0	0	0	0	0	0	0
427	4	site7	7_14	42	96	1	0.98	2.2	51	9.05	12.32	7.9	10.8	70	3.08	2.3	0.9	0.85	12.4	91.4	0	0	1	0	0	0	0	0	0	0	0	0	0	0	0	0	0	0	0	0	0
428	4	site7	7_15	45	96	1	0.98	2.2	51	9.05	12.32	7.9	10.8	70	2.63	3.5	0.9	0.88	12.4	92	0	0	1	0	0	0	1	0	0	0	0	0	1	1	0	0	1	0	0	0	0
429	4	site7	7_16	48	96	1	0.98	2.2	51	9.05	12.32	7.9	10.8	70	1.44	1.34	0.87	0.84	12.1	92	0	0	1	0	0	0	2	0	0	1	0	0	1	1	1	0	1	0	0	0	0
430	4	site7	7_17	3	96	2	0.98	2.2	51	9.05	12.32	7.9	10.8	70	80	70	70	70	12.1	92.1	0	0	1	0	0	0	0	0	0	0	0	0	1	1	1	0	1	0	0	0	0
431	4	site8	8_1	3	116	1	1.85	1.3	12	12.45	13.3	9.7	9.3	94.8	1.17	1.53	0.69	0.77	8.8	94.6	6	0	1	5	3	0	0	0	0	0	0	0	0	0	0	0	0	0	0	0	0
432	4	site8	8_2	6	116	1	1.85	1.3	12	12.45	13.3	9.7	9.3	94.8	0.89	1.68	0.72	0.82	8.8	94.6	0.2	0	1	2	7	0	3	2	0	0	1	0	1	1	1	0	1	2	0	0	0
433	4	site8	8_3	9	116	1	1.85	1.3	12	12.45	13.3	9.7	9.3	94.8	2.2	2.1	0.89	0.73	8.6	94.3	0	0	1	4	20	2	0	6	0	0	0	0	0	0	0	0	0	0	0	0	0
434	4	site8	8_4	12	116	1	1.85	1.3	12	12.45	13.3	9.7	9.3	94.8	1.73	1.3	0.9	0.89	8.4	94.5	0	0	1	5	0	1	0	1	1	0	0	0	0	0	0	0	0	0	0	0	0
435	4	site9	9_1	3	116	1	2.4	1.22	15	13.35	14.1	11.2	9.8	93.4	1.56	1.35	0.77	0.8	7.9	90.6	289	0.8	1	9	15	0	0	0	0	0	0	0	0	0	0	0	0	0	0	0	0
436	4	site9	9_2	6	116	1	2.4	1.22	15	13.35	14.1	11.2	9.8	93.4	1.98	1.94	0.81	0.78	7.7	90.3	6.7	0	1	5	15	3	1	0	0	0	1	1	0	0	0	0	0	1	0	0	0
437	4	site9	9_3	9	116	1	2.4	1.22	15	13.35	14.1	11.2	9.8	93.4	1.06	1.47	0.78	0.74	7.6	90	0.2	0	1	10	3	1	0	5	0	0	0	1	0	0	0	0	0	0	0	0	0
438	4	site9	9_4	12	116	1	2.4	1.22	15	13.35	14.1	11.2	9.8	93.4	1.74	1.18	0.64	0.61	7.5	89.5	0	0	1	3	1	7	0	0	0	0	0	0	0	0	0	0	0	0	0	0	0
439	4	site9	9_5	15	116	1	2.4	1.22	15	13.35	14.1	11.2	9.8	93.4	0.71	0.64	0.54	0.59	7.5	89.7	0	0	1	5	0	3	0	0	1	0	1	1	1	1	0	0	1	0	0	0	0
440	4	site10	10_1	3	116	1	1	1.52	21	14.1	15.15	11.4	9.7	93.7	1.8	2.04	0.87	0.75	9.3	93.8	24.6	0.3	1	0	0	0	0	2	0	0	0	0	1	1	0	0	1	0	0	0	0
441	4	site10	10_2	6	116	1	1	1.52	21	14.1	15.15	11.4	9.7	93.7	2.98	2.1	0.7	0.74	9.3	93.8	0.1	0	1	0	0	2	0	2	0	0	0	0	1	1	1	0	1	0	0	0	0
442	4	site10	10_3	9	116	1	1	1.52	21	14.1	15.15	11.4	9.7	93.7	2.82	2.95	0.71	0.86	9.3	93.9	0	0	1	0	0	1	0	0	0	0	0	0	1	1	1	0	1	1	0	0	0
443	4	site10	10_4	12	116	1	1	1.52	21	14.1	15.15	11.4	9.7	93.7	0.94	1.34	0.62	0.78	9	94.1	0	0	1	0	0	5	0	1	0	0	0	0	0	0	0	0	0	0	0	0	0
444	4	site10	10_5	15	116	1	1	1.52	21	14.1	15.15	11.4	9.7	93.7	0.74	1.05	0.65	0.65	9	94.3	0	0	1	0	0	1	0	0	0	0	0	0	1	0	1	0	1	0	0	0	0
445	4	site10	10_6	18	116	1	1	1.52	21	14.1	15.15	11.4	9.7	93.7	0.74	1.05	0.65	0.65	9	94.1	0	0	1	0	0	2	0	0	1	0	0	0	1	1	0	0	1	0	0	0	0
446	4	site10	10_7	21	116	1	1	1.52	21	14.1	15.15	11.4	9.7	93.7	0.74	1.05	0.65	0.65	9	94	0	0	1	0	0	0	0	0	1	0	0	0	0	0	0	0	0	0	0	0	0
447	4	site13	13_1	3	114	1	8	10	30	14.05	16	13.1	24.1	51.4	8	10	0.85	0.85	8.9	86.3	1015	20.8	1	0	0	0	0	0	0	0	0	0	0	0	0	0	0	0	0	0	0
448	4	site13	13_2	6	114	1	8	10	30	14.05	16	13.1	24.1	51.4	6	0.87	0.7	0.7	8.7	87.4	675	0.7	1	0	0	0	0	0	0	0	0	0	0	0	0	0	0	0	0	0	0
449	4	site13	13_3	9	114	1	8	10	30	14.05	16	13.1	24.1	51.4	8	0.85	0.7	0.7	8.6	87.6	206	6.5	1	0	0	0	0	0	0	0	0	0	0	0	0	0	0	0	0	0	0
450	4	site13	13_4	12	114	1	8	10	30	14.05	16	13.1	24.1	51.4	2.95	10	0.7	0.7	8.5	88	135	2.1	1	0	0	0	0	0	0	0	0	0	0	0	0	0	0	0	0	0	0
451	4	site13	13_5	15	114	1	8	10	30	14.05	16	13.1	24.1	51.4	3.05	20	0.8	0.9	7.7	89.5	300	3.5	1	0	0	0	0	0	0	0	1	0	0	0	0	0	0	0	0	0	0
452	4	site13	13_6	18	114	1	8	10	30	14.05	16	13.1	24.1	51.4	2.21	6	0.9	0.9	7.6	90	114.3	0.2	1	0	0	0	0	0	0	0	1	0	1	1	1	0	1	0	0	0	0
453	4	site13	13_7	21	114	1	8	10	30	14.05	16	13.1	24.1	51.4	6	7	0.75	0.9	7.5	90.4	0.5	0	1	5	1	0	0	1	0	0	1	0	1	1	1	0	1	0	0	0	0
454	4	site13	13_8	24	114	1	8	10	30	14.05	16	13.1	24.1	51.4	5	1.5	0.75	0.9	7.4	90.7	0.1	0	1	0	0	0	0	1	1	0	0	0	1	1	1	0	1	0	0	0	0
455	4	site13	13_9	27	114	1	8	10	30	14.05	16	13.1	24.1	51.4	3.6	0.87	0.7	0.78	7.4	90.9	0	0	1	0	5	0	0	0	0	0	0	0	0	0	0	0	0	0	0	0	0
456	4	site13	13_10	30	114	1	8	10	30	14.05	16	13.1	24.1	51.4	4	0.8	0.8	0.8	7.3	91.9	0	0	1	0	0	0	0	0	1	0	0	0	0	0	0	0	0	0	0	0	0
457	4	site13	13_11	15	114	2	2.95	10	30	14.05	16	13.1	24.1	51.4	2.54	8	0.85	0.85	8.2	88.3	40.2	0.7	1	1	2	0	0	0	0	0	0	0	0	0	0	0	0	0	0	0	0
458	4	site13	13_12	18	114	2	2.95	10	30	14.05	16	13.1	24.1	51.4	1.54	7	0.95	0.9	8	88.7	15.3	0.9	1	0	2	0	0	1	0	0	0	0	1	1	1	0	1	0	0	0	0
459	4	site13	13_14	6	114	3	0.8	2	30	14.05	16	13.1	24.1	51.4	0.65	1.8	0.75	0.5	8.5	86.9	75.6	6.4	1	0	0	0	0	1	0	0	0	0	1	0	0	0	1	0	0	0	0
460	4	site13	13_15	9	114	3	2	2	30	14.05	16	13.1	24.1	51.4	0.58	0.9	0.74	0.51	8.1	87.5	1.6	0	1	0	0	0	0	0	0	0	0	0	1	0	1	0	1	0	0	0	0
461	4	site12	12_1	3	114	1	1.57	1.35	6	13.1	14	11.4	23.3	47.3	2.1	1.65	0.7	0.9	9.9	88	271	0.7	1	15	0	0	0	0	0	1	1	0	1	0	1	1	1	0	0	0	0
462	4	site12	12_2	6	114	1	1.57	1.35	6	13.1	14	11.4	23.3	47.3	0.65	0.6	0.7	0.75	9.5	88	4.5	0.1	1	0	5	0	0	0	1	0	0	0	1	1	1	0	1	2	0	0	0
463	4	site14	14_1	3	96	1	1.3	1.8	60	14	15.3	8.2	13.9	57.8	1.3	2	0.81	0.93	10.7	83.8	834	15.3	1	0	0	0	0	0	0	0	0	0	0	0	0	0	0	0	0	0	0
464	4	site14	14_2	6	96	1	1.3	1.8	60	14	15.3	8.2	13.9	57.8	2.4	1.7	0.98	0.83	10.8	85	138.6	2.4	1	0	0	1	0	0	0	0	0	0	1	0	1	1	1	0	0	0	0
465	4	site14	14_3	9	96	1	1.3	1.8	60	14	15.3	8.2	13.9	57.8	3.1	1.79	0.74	0.85	11.1	86.5	8.7	0.3	1	2	1	0	0	0	0	0	0	0	0	0	0	0	0	0	0	0	0
466	4	site14	14_4	12	96	1	1.3	1.8	60	14	15.3	8.2	13.9	57.8	2.4	1.53	0.9	0.79	11.4	90.1	0.5	0	1	3	1	1	0	0	1	0	0	0	0	0	0	0	0	1	0	0	0
467	4	site14	14_5	15	96	1	1.3	1.8	60	14	15.3	8.2	13.9	57.8	1.9	0.97	0.64	0.72	11.6	90.9	0	0	1	5	0	1	1	1	1	0	0	0	0	0	0	0	0	1	0	0	0
468	4	site14	14_6	18	96	1	1.3	1.8	60	14	15.3	8.2	13.9	57.8	2.01	0.86	0.54	0.59	11.6	90.7	0	0	1	3	4	4	3	0	1	0	0	0	0	0	0	0	0	0	0	0	0
469	4	site14	14_7	21	96	1	1.3	1.8	60	14	15.3	8.2	13.9	57.8	1.16	0.84	0.58	0.67	12	91.7	0	0	1	0	4	0	1	0	1	0	0	0	1	0	1	0	1	0	0	0	0
470	4	site14	14_8	24	96	1	1.3	1.8	60	14	15.3	8.2	13.9	57.8	1.9	0.72	0.68	0.62	12.2	92.3	0	0	1	1	2	0	1	0	1	0	0	0	1	1	0	0	1	0	0	0	0
471	4	site14	14_9	27	96	1	1.3	1.8	60	14	15.3	8.2	13.9	57.8	1.13	0.82	0.55	0.57	12.3	92	0	0	1	2	0	0	0	0	1	0	0	0	0	0	0	0	0	0	0	0	0
472	4	site14	14_10	30	96	1	1.3	1.8	60	14	15.3	8.2	13.9	57.8	1.1	0.85	0.82	0.63	12.6	92.2	0	0	1	0	0	0	0	0	1	0	0	0	0	0	0	0	0	0	0	0	0
473	4	site14	14_11	33	96	1	1.3	1.8	60	14	15.3	8.2	13.9	57.8	0.71	0.87	0.84	0.86	12.7	92.5	0	0	1	0	0	0	0	0	0	0	0	0	0	0	0	0	0	0	0	0	0
474	4	site14	14_12	36	96	1	1.3	1.8	60	14	15.3	8.2	13.9	57.8	1.25	1.65	0.58	0.71	12.8	92.1	0	0	1	0	0	0	0	0	1	0	0	0	0	0	0	0	0	0	0	0	0
475	4	site14	14_13	39	96	1	1.3	1.8	60	14	15.3	8.2	13.9	57.8	0.67	1.62	0.9	0.74	12.8	94.8	0	0	1	0	0	0	0	0	1	0	0	0	0	0	0	0	0	0	0	0	0
476	4	site14	14_14	42	96	1	1.3	1.8	60	14	15.3	8.2	13.9	57.8	0.52	1.45	0.8	0.9	12.9	91.7	0	0	1	0	0	0	1	0	1	0	0	0	0	0	0	0	0	0	0	1	0
477	4	site14	14_15	45	96	1	1.3	1.8	60	14	15.3	8.2	13.9	57.8	0.83	1.4	0.89	0.76	12.9	91.6	0	0	1	0	0	0	0	0	1	0	0	0	0	0	0	0	0	0	0	1	0
478	4	site14	14_16	48	96	1	1.3	1.8	60	14	15.3	8.2	13.9	57.8	0.96	1.83	0.68	0.93	13.1	91.7	0	0	1	0	0	0	0	0	1	0	0	0	0	0	0	0	0	0	0	0	0
479	4	site14	14_17	51	96	1	1.3	1.8	60	14	15.3	8.2	13.9	57.8	1.18	2.05	0.85	0.96	13.3	91.6	0	0	1	0	0	0	0	0	0	1	0	0	0	0	0	0	0	0	0	0	0
480	4	site14	14_18	54	96	1	1.3	1.8	60	14	15.3	8.2	13.9	57.8	1.83	2.06	0.8	0.79	13.6	92.1	0	0	1	0	0	0	0	0	0	0	0	0	0	0	0	0	0	0	0	0	0
481	4	site14	14_19	57	96	1	1.3	1.8	60	14	15.3	8.2	13.9	57.8	2.18	1.34	0.73	0.82	15	93	0	0	1	0	0	0	0	0	0	0	0	0	0	0	0	0	0	0	0	0	0
482	4	site14	14_20	60	96	1	1.3	1.8	60	14	15.3	8.2	13.9	57.8	1.42	0.87	0.65	0.5	15.5	93	0	0	1	0	0	0	0	0	0	0	0	0	0	0	0	0	0	0	0	0	0
483	4	site15	15_1	3	117	1	2.2	3.5	18	14.4	15.15	11.7	13.8	98	1.47	2.1	0.66	0.82	12.5	96.9	5.5	0.1	1	0	0	1	0	0	0	0	0	0	0	0	0	0	0	0	0	0	0
484	4	site15	15_2	6	117	1	2.2	3.5	18	14.4	15.15	11.7	13.8	98	1.21	1.5	0.7	0.52	10.4	96.6	3	0	1	0	0	1	0	0	0	0	0	0	0	0	0	0	0	0	0	0	0
485	4	site15	15_3	9	117	1	2.2	3.5	18	14.4	15.15	11.7	13.8	98	1.34	1.04	0.5	0.9	9.4	96.1	1.8	0	1	0	0	0	0	0	0	0	0	0	0	0	0	0	0	0	0	0	0
486	4	site15	15_4	12	117	1	2.2	3.5	18	14.4	15.15	11.7	13.8	98	1.08	1.53	0.66	0.82	10.5	96.5	104	0	1	0	0	0	2	0	0	1	0	0	1	1	0	0	1	0	0	0	0
487	4	site15	15_5	15	117	1	2.2	3.5	18	14.4	15.15	11.7	13.8	98	0.65	0.86	0.73	0.83	10.2	96.3	0	0	1	0	0	0	0	0	0	0	0	0	0	0	0	0	0	0	0	0	0
488	4	site15	15_6	18	117	1	2.2	3.5	18	14.4	15.15	11.7	13.8	98	1.07	3	0.74	0.86	10	96.2	0	0	1	0	0	0	0	0	0	0	0	0	0	0	0	0	0	0	0	0	0
489	4	site15	15_7	15	117	2	2.5	0.8	18	14.4	15.15	11.7	13.8	98	1.43	1.8	0.62	0.76	10.4	96.7	0	0	1	0	0	0	0	0	0	0	0	0	0	0	0	0	0	0	0	0	0
490	4	site15	15_8	18	117	2	2.5	0.8	18	14.4	15.15	11.7	13.8	98	0.42	0.46	0.78	0.6	10.5	96.3	0	0	1	0	0	0	0	0	0	0	0	0	0	0	0	0	0	0	0	0	0
491	4	site11	11_1	3	119	1	1	2	18	16.45	17.15	12.7	13.5	88.9	1	3.25	0.98	0.98	14.9	80.6	2.1	0	1	2	1	0	1	0	0	0	0	1	0	0	0	0	0	0	0	0	0
492	4	site11	11_2	6	119	1	1	2	18	16.45	17.15	12.7	13.5	88.9	1	3.25	0.98	0.98	14.4	83.3	0.3	0	1	0	1	0	0	3	0	0	0	0	0	0	0	0	0	0	0	0	0
493	4	site11	11_3	9	119	1	1	2	18	16.45	17.15	12.7	13.5	88.9	1	3.25	0.98	0.98	14.3	83.7	0	0	1	2	1	0	0	1	0	0	0	0	0	0	0	0	0	0	0	0	0
494	4	site11	11_4	12	119	1	1	2	18	16.45	17.15	12.7	13.5	88.9	1	3.25	0.98	0.98	14.2	84.8	0	0	1	3	0	3	0	0	0	0	0	0	0	0	0	0	0	0	0	0	0
495	4	site11	11_5	15	119	1	1	2	18	16.45	17.15	12.7	13.5	88.9	1	1.2	0.98	0.98	13.4	84.9	0	0	1	2	3	0	3	3	0	0	0	0	0	0	0	0	0	0	0	0	0
496	4	site11	11_6	18	119	1	1	2	18	16.45	17.15	12.7	13.5	88.9	1	1	0.98	0.98	13.1	87.3	0	0	1	1	3	0	3	7	0	0	0	0	0	0	0	0	0	0	0	0	0
501	5	site1	1_1	3	131	1	1.4	0.85	12	11.35	12.1	11.5	16.8	85.5	1.41	1.88	0.64	0.94	12.1	81.7	156.8	0.5	1	0	0	1	0	0	0	0	0	0	0	0	0	0	0	0	0	0	0
502	5	site1	1_2	6	131	1	1.4	0.85	12	11.35	12.1	11.5	16.8	85.5	0.93	1.76	0.64	0.75	11.1	94.1	0.1	0	1	0	0	0	0	1	0	0	0	0	1	1	0	0	1	0	0	0	0
503	5	site1	1_3	9	131	1	1.4	0.85	12	11.35	12.1	11.5	16.8	85.5	2.6	0.94	0.75	0.6	11.3	94	0	0	1	0	0	1	0	0	0	0	1	0	1	1	1	0	1	0	0	0	0
504	5	site1	1_4	12	131	1	1.4	0.85	12	11.35	12.1	11.5	16.8	85.5	1.3	0.45	0.45	0.45	11.1	94	0	0	1	0	0	0	0	0	0	0	0	0	1	0	1	0	1	0	0	0	0
505	5	site1	1_5	6	131	2	3.5	2	12	11.35	12.1	11.5	16.8	85.5	3.1	4	0.7	0.8	10.6	88.6	0	0	1	0	0	0	0	0	0	0	0	0	1	1	0	0	1	0	0	0	0
506	5	site2	2_1	3	131	1	1.1	2	33	6.55	9.3	13.7	14.5	82.3	1.17	2.08	0.7	0.76	11.6	94.1	61.1	0.2	1	0	0	0	0	2	0	0	1	0	1	0	0	1	0	0	0	0	0
507	5	site2	2_2	6	131	1	1.1	2	33	6.55	9.3	13.7	14.5	82.3	1.33	1.98	0.86	0.77	11.4	94	5.1	0.1	1	0	0	0	0	0	0	0	1	0	1	0	0	1	0	0	0	1	0
508	5	site2	2_3	9	131	1	1.1	2	33	6.55	9.3	13.7	14.5	82.3	1.9	1.6	0.84	0.77	11.2	93.9	0	0	1	2	2	0	0	0	0	0	0	0	1	1	0	1	1	0	0	0	0
509	5	site2	2_4	12	131	1	1.1	2	33	6.55	9.3	13.7	14.5	82.3	3.26	1.8	0.95	0.94	11.1	94	0	0	1	2	2	4	0	0	0	0	0	0	1	0	1	1	1	0	0	0	0
510	5	site2	2_5	15	131	1	1.1	2	33	6.55	9.3	13.7	14.5	82.3	2.1	2.1	0.7	0.82	11.6	92.3	0	0	1	0	1	0	0	0	0	0	0	0	1	1	0	1	1	0	0	0	0
511	5	site2	2_6	18	131	1	1.1	2	33	6.55	9.3	13.7	14.5	82.3	1.69	2.33	0.71	0.77	11.7	92	0	0	1	0	0	1	0	0	0	0	0	0	1	0	1	1	1	0	0	0	0
512	5	site2	2_7	21	131	1	1.1	2	33	6.55	9.3	13.7	14.5	82.3	2.25	2.98	0.82	0.8	12.1	92	0	0	1	0	0	0	0	0	0	0	0	0	1	0	0	1	0	0	0	0	0
513	5	site2	2_8	24	131	1	1.1	2	33	6.55	9.3	13.7	14.5	82.3	1.95	1.83	0.7	0.7	12	91.3	0	0	1	0	0	2	0	0	0	0	0	0	0	0	0	0	0	0	0	0	0
514	5	site2	2_9	27	131	1	1.1	2	33	6.55	9.3	13.7	14.5	82.3	1.33	2.19	0.77	0.8	12.1	91	0	0	1	0	0	1	0	0	0	0	0	0	0	0	0	0	0	0	0	0	0
515	5	site2	2_10	30	131	1	1.1	2	33	6.55	9.3	13.7	14.5	82.3	1.34	1.81	0.7	0.77	12.8	91.5	0	0	1	0	0	0	0	0	0	0	0	0	1	1	1	1	1	0	0	0	0
516	5	site2	2_11	33	131	1	1.1	2	33	6.55	9.3	13.7	14.5	82.3	1.1	1.76	0.77	0.76	12.8	91.6	0	0	1	0	0	0	0	0	0	0	0	0	1	0	1	0	1	0	0	0	0
517	5	site3	3_1	3	124	1	1.6	1.1	18	12.3	14.15	11.8	15.9	69	0.86	2.1	0.85	0.75	11.2	78	13.8	0	1	5	5	1	2	0	0	1	1	0	1	0	1	1	1	0	0	0	0
518	5	site3	3_2	6	124	1	1.6	1.1	18	12.3	14.15	11.8	15.9	69	0.9	0.6	0.6	0.6	9.1	90	0	0	1	15	15	0	0	0	0	0	0	0	1	0	1	0	1	0	1	0	0
519	5	site3	3_3	9	124	1	1.6	1.1	18	12.3	14.15	11.8	15.9	69	5.5	2.17	0.76	0.8	9.2	90	0	0	1	0	10	0	0	0	0	0	0	0	1	0	1	0	1	0	0	0	0
520	5	site3	3_4	12	124	1	1.6	1.1	18	12.3	14.15	11.8	15.9	69	1.87	1.9	0.88	0.87	9.4	89.9	0	0	1	5	5	0	0	3	0	0	0	0	1	0	1	0	1	0	0	0	0
521	5	site3	3_5	15	124	1	1.6	1.1	18	12.3	14.15	11.8	15.9	69	0.87	1.3	0.6	0.92	9.7	90.4	0	0	1	2	10	0	0	0	0	0	1	0	1	1	0	1	1	0	0	0	0
522	5	site3	3_6	18	124	1	1.6	1.1	18	12.3	14.15	11.8	15.9	69	1.1	1.38	0.71	0.48	9.7	91	0	0	1	0	5	0	0	0	0	0	0	0	0	0	0	0	0	0	0	0	0
523	5	site3	3_7	9	124	2	0.93	1.2	18	12.3	14.15	11.8	15.9	69	0.6	1.4	0.72	0.67	9.4	86.3	0	0	1	5	5	0	0	0	0	0	0	0	1	1	1	0	1	0	0	0	0
524	5	site3	3_8	12	124	2	0.93	1.2	18	12.3	14.15	11.8	15.9	69	1.05	1.33	0.89	0.91	9.6	86.6	0	0	1	5	5	0	0	0	1	0	0	0	1	1	1	0	1	0	0	0	0
525	5	site3	3_9	15	124	2	0.93	1.2	18	12.3	14.15	11.8	15.9	69	0.88	0.72	0.76	0.76	9.6	86.6	0	0	1	5	5	0	0	2	1	0	0	0	1	1	1	0	1	0	0	0	0
526	5	site3	3_10	18	124	2	0.93	1.2	18	12.3	14.15	11.8	15.9	69	0.7	0.43	0.43	0.43	9.6	86.8	0	0	1	15	15	0	0	0	1	0	0	0	0	0	0	0	0	0	0	0	0
527	5	site4	4_1	3	131	1	1.17	2	15	10.15	11.1	12.9	19.3	76.7	1.49	3.5	0.74	0.66	10.2	88.9	892	2.5	1	0	0	1	0	1	0	0	0	0	1	0	1	0	1	0	0	0	0
528	5	site4	4_2	6	131	1	1.17	2	15	10.15	11.1	12.9	19.3	76.7	1.34	2.64	0.8	0.83	9.3	91.5	329	0.2	1	1	0	0	0	1	0	0	0	0	1	0	1	0	1	0	0	0	0
529	5	site4	4_3	9	131	1	1.17	2	15	10.15	11.1	12.9	19.3	76.7	1.2	6	0.8	0.86	8.6	93.9	39	0.3	1	0	0	0	0	1	0	0	1	0	1	0	1	0	1	0	0	0	0
530	5	site4	4_4	12	131	1	1.17	2	15	10.15	11.1	12.9	19.3	76.7	0.93	3.09	0.9	0.98	8.8	93.8	5.8	0	1	0	2	0	0	0	0	0	0	0	1	0	1	0	1	0	0	0	0
531	5	site4	4_5	15	131	1	1.17	2	15	10.15	11.1	12.9	19.3	76.7	1.25	1.1	0.58	0.64	8.3	91.7	0	0	1	3	3	1	0	1	0	0	0	0	1	1	1	0	1	0	0	0	0
532	5	site5	5_1	3	131	1	1.4	4	9	11.15	11.3	10.9	13	93.6	1.35	2.3	0.68	0.73	10.8	90.7	1389	38	1	0	0	0	0	0	0	0	1	0	0	0	0	0	0	0	0	0	0
533	5	site5	5_2	6	131	1	1.4	4	9	11.15	11.3	10.9	13	93.6	1.37	2.31	0.74	0.8	10.7	92.6	499	2.2	1	0	0	0	1	0	0	0	1	0	0	0	0	0	0	0	0	0	0
534	5	site5	5_3	9	131	1	1.4	4	9	11.15	11.3	10.9	13	93.6	1.76	5	0.8	0.75	10.8	92.7	211	2	1	0	0	0	0	1	0	0	1	0	1	0	0	0	1	0	0	0	0
535	5	site6	6_1	3	138	1	1.5	1.2	10	14.3	14.4	13.6	16	79.2	0.77	1.5	0.75	0.95	14.5	85.7	60	0.3	1	10	2	2	0	7	0	0	1	0	0	0	0	0	0	0	0	0	0
539	5	site7	7_1	3	138	1	0.98	2.2	51	15.05	18.2	13.2	17.8	72.2	1.34	1.96	0.9	0.87	15.2	84.7	7.9	0.1	1	5	5	3	1	1	0	0	0	0	1	0	0	1	0	0	0	0	0
540	5	site7	7_2	6	138	1	0.98	2.2	51	15.05	18.2	13.2	17.8	72.2	0.76	1.92	0.81	0.98	13.6	86.3	2.7	0	1	15	5	5	5	7	1	1	0	1	1	1	1	1	1	0	0	0	1
541	5	site7	7_3	9	138	1	0.98	2.2	51	15.05	18.2	13.2	17.8	72.2	0.95	1.47	0.82	0.85	13.2	87.8	0	0	1	15	5	2	5	4	0	1	0	0	1	0	0	1	0	0	0	0	0
542	5	site7	7_4	12	138	1	0.98	2.2	51	15.05	18.2	13.2	17.8	72.2	1.14	1.16	0.91	0.83	13.2	90.8	0	0	1	5	5	0	1	0	0	0	0	0	1	0	0	1	0	0	0	0	0
543	5	site7	7_5	15	138	1	0.98	2.2	51	15.05	18.2	13.2	17.8	72.2	1	1.32	0.89	0.9	12.8	90.9	0	0	1	5	2	0	1	0	0	0	0	0	1	0	0	1	0	0	0	0	0
544	5	site7	7_6	18	138	1	0.98	2.2	51	15.05	18.2	13.2	17.8	72.2	0.9	1.28	0.86	0.92	12.7	92.2	0	0	1	0	0	0	3	1	0	0	0	0	1	1	1	1	1	0	0	0	0
545	5	site7	7_7	21	138	1	0.98	2.2	51	15.05	18.2	13.2	17.8	72.2	10	5	0.81	0.88	12.5	93.3	0	0	1	0	5	0	0	0	0	0	0	0	0	0	0	0	0	0	0	0	0
546	5	site7	7_8	24	138	1	0.98	2.2	51	15.05	18.2	13.2	17.8	72.2	6	8	0.9	0.66	12.5	93.7	0	0	1	10	10	0	1	0	0	0	0	0	1	0	1	0	1	0	0	0	0
547	5	site7	7_9	27	138	1	0.98	2.2	51	15.05	18.2	13.2	17.8	72.2	2.5	3	0.88	0.84	12.5	93.7	0	0	1	5	10	0	0	0	0	0	0	0	1	1	0	0	1	0	0	0	0
548	5	site7	7_10	30	138	1	0.98	2.2	51	15.05	18.2	13.2	17.8	72.2	1.58	1.67	0.75	0.7	12.5	93.7	0	0	1	15	5	0	0	0	0	0	0	0	1	1	0	0	1	0	0	0	0
549	5	site7	7_11	33	138	1	0.98	2.2	51	15.05	18.2	13.2	17.8	72.2	1.73	2.5	0.84	0.8	13.1	92.3	0	0	1	40	5	0	0	0	0	0	0	0	1	0	0	1	0	0	0	0	0
550	5	site7	7_12	36	138	1	0.98	2.2	51	15.05	18.2	13.2	17.8	72.2	1.16	1.6	0.7	0.8	12.7	92.5	0	0	1	10	10	0	0	0	0	0	0	0	0	0	0	0	0	0	0	0	0
551	5	site7	7_13	39	138	1	0.98	2.2	51	15.05	18.2	13.2	17.8	72.2	2.6	2.3	0.83	0.78	12.6	92.7	0	0	1	3	3	0	0	0	0	0	0	0	1	1	0	1	1	0	0	0	0
552	5	site7	7_14	42	138	1	0.98	2.2	51	15.05	18.2	13.2	17.8	72.2	3.08	2.3	0.9	0.85	12.6	93.1	0	0	1	5	2	0	0	0	0	0	0	0	0	0	0	0	0	0	0	0	0
553	5	site7	7_15	45	138	1	0.98	2.2	51	15.05	18.2	13.2	17.8	72.2	2.63	3.5	0.9	0.88	12.4	93.5	0	0	1	10	0	0	1	0	0	1	0	0	1	1	1	1	1	0	0	0	0
554	5	site7	7_16	48	138	1	0.98	2.2	51	15.05	18.2	13.2	17.8	72.2	1.44	1.34	0.87	0.84	12.3	93.6	0	0	1	0	0	0	0	0	0	1	0	0	0	0	0	0	0	0	0	0	0
555	5	site7	7_17	3	138	2	0.98	2.2	51	15.05	18.2	13.2	17.8	72.2	80	70	70	70	12.4	93.9	0	0	1	5	20	0	0	1	0	0	0	0	1	0	0	1	0	0	0	1	0
556	5	site8	8_1	3	130	1	1.85	1.3	12	13	13.3	12.1	20.7	58.3	1.17	1.53	0.69	0.77	9.9	87.2	200	0.1	1	5	5	0	0	0	0	0	1	0	0	0	0	0	0	0	0	0	0
557	5	site8	8_2	6	130	1	1.85	1.3	12	13	13.3	12.1	20.7	58.3	0.89	1.68	0.72	0.82	9.7	87.3	1.4	0	1	15	15	1	1	1	0	0	1	0	1	1	1	0	1	0	0	0	0
558	5	site8	8_3	9	130	1	1.85	1.3	12	13	13.3	12.1	20.7	58.3	2.2	2.1	0.89	0.73	9.5	87.7	0	0	1	20	50	2	0	0	0	0	0	0	1	0	0	1	0	0	0	0	0
559	5	site8	8_4	12	130	1	1.85	1.3	12	13	13.3	12.1	20.7	58.3	1.73	1.3	0.9	0.89	9.4	88.5	0	0	1	60	40	0	0	0	0	0	0	0	0	0	0	0	0	0	0	0	0
560	5	site9	9_1	3	130	1	2.4	1.22	15	15.3	16.1	12.6	15.4	74.4	1.56	1.35	0.77	0.8	10.4	87.5	94.5	0.2	1	2	0	0	0	0	0	0	0	0	0	0	0	0	0	0	0	0	0
561	5	site9	9_2	6	130	1	2.4	1.22	15	15.3	16.1	12.6	15.4	74.4	1.98	1.94	0.81	0.78	10.4	89.7	3.2	0	1	8	3	0	0	1	1	0	0	0	0	0	0	0	0	1	0	0	0
562	5	site9	9_3	9	130	1	2.4	1.22	15	15.3	16.1	12.6	15.4	74.4	1.06	1.47	0.78	0.74	10.2	89.2	0	0	1	3	10	1	0	2	0	0	0	0	0	0	0	0	0	0	0	0	0
563	5	site9	9_4	12	130	1	2.4	1.22	15	15.3	16.1	12.6	15.4	74.4	1.74	1.18	0.64	0.61	10	90.1	0	0	1	2	1	1	0	1	0	0	1	1	1	0	1	0	1	0	0	0	0
564	5	site9	9_5	15	130	1	2.4	1.22	15	15.3	16.1	12.6	15.4	74.4	0.71	0.64	0.54	0.59	10	91.5	0	0	1	1	0	2	0	0	0	0	1	0	0	0	0	0	0	0	0	0	0
565	5	site10	10_1	3	130	1	1	1.52	21	14.2	15.2	13.3	17.2	71.3	1.8	2.04	0.87	0.75	11.2	83.9	63.5	0.8	1	4	10	0	0	0	0	0	1	0	0	0	0	0	0	0	0	0	0
566	5	site10	10_2	6	130	1	1	1.52	21	14.2	15.2	13.3	17.2	71.3	2.98	2.1	0.7	0.74	11.2	85.8	0.3	0	1	5	5	0	0	1	1	0	0	0	1	1	1	0	1	0	0	0	0
567	5	site10	10_3	9	130	1	1	1.52	21	14.2	15.2	13.3	17.2	71.3	2.82	2.95	0.71	0.86	10.9	89.9	0	0	1	10	15	0	1	0	1	0	0	0	0	0	0	0	0	0	0	0	0
568	5	site10	10_4	12	130	1	1	1.52	21	14.2	15.2	13.3	17.2	71.3	0.94	1.34	0.62	0.78	10.5	90.6	0	0	1	10	10	5	0	1	0	0	0	0	1	1	1	0	1	0	0	0	0
569	5	site10	10_5	15	130	1	1	1.52	21	14.2	15.2	13.3	17.2	71.3	0.74	1.05	0.65	0.65	10.7	91.5	0	0	1	5	5	2	0	0	0	0	0	0	0	0	0	0	0	0	0	0	0
570	5	site10	10_6	18	130	1	1	1.52	21	14.2	15.2	13.3	17.2	71.3	0.74	1.05	0.65	0.65	11.2	92.6	0	0	1	5	10	0	0	0	1	0	0	0	0	0	0	0	0	0	0	0	0
571	5	site10	10_7	21	130	1	1	1.52	21	14.2	15.2	13.3	17.2	71.3	0.74	1.05	0.65	0.65	11.2	92.6	0	0	1	5	5	0	0	0	0	0	0	0	0	0	0	0	0	0	0	0	0
572	5	site13	13_1	3	124	1	8	10	30	9.4	11.1	10.2	16.2	89	8	10	0.85	0.85	7.7	80.8	123.1	1.2	1	0	0	0	0	0	0	0	0	0	0	0	0	0	0	0	0	0	0
573	5	site13	13_2	6	124	1	8	10	30	9.4	11.1	10.2	16.2	89	6	0.87	0.7	0.7	7.5	85.1	71.4	2.6	1	0	5	0	0	0	0	0	0	0	1	1	1	0	1	0	0	0	0
574	5	site13	13_3	9	124	1	8	10	30	9.4	11.1	10.2	16.2	89	8	0.85	0.7	0.7	7.5	85.1	8	0.7	1	0	5	0	0	0	0	0	0	0	0	0	0	0	0	0	0	0	0
575	5	site13	13_4	12	124	1	8	10	30	9.4	11.1	10.2	16.2	89	2.95	10	0.7	0.7	7.4	85.4	8.4	0.8	1	5	10	0	0	0	0	0	0	0	0	0	0	0	0	0	0	0	0
576	5	site13	13_5	15	124	1	8	10	30	9.4	11.1	10.2	16.2	89	3.05	20	0.8	0.9	7	87.3	47.5	0.5	1	0	2	0	0	0	0	0	0	0	0	0	0	0	0	0	0	0	0
577	5	site13	13_6	18	124	1	8	10	30	9.4	11.1	10.2	16.2	89	2.21	6	0.9	0.9	6.4	87.9	16.2	0	1	25	10	0	0	0	0	0	0	0	1	1	1	0	1	0	0	0	0
578	5	site13	13_7	21	124	1	8	10	30	9.4	11.1	10.2	16.2	89	6	7	0.75	0.9	6.3	88.6	0	0	1	20	10	0	0	1	0	0	0	0	1	0	1	0	1	0	0	0	0
579	5	site13	13_8	24	124	1	8	10	30	9.4	11.1	10.2	16.2	89	5	1.5	0.75	0.9	6.3	88.8	0	0	1	50	40	0	0	0	1	0	0	0	1	1	1	0	1	0	0	0	0
580	5	site13	13_9	27	124	1	8	10	30	9.4	11.1	10.2	16.2	89	3.6	0.87	0.7	0.78	6.4	89.5	0	0	1	30	40	0	0	1	0	0	0	0	1	0	1	0	1	0	0	0	0
581	5	site13	13_10	30	124	1	8	10	30	9.4	11.1	10.2	16.2	89	4	0.8	0.8	0.8	6.3	89.8	0	0	1	25	0	0	0	0	0	0	0	0	0	0	0	0	0	0	0	0	0
582	5	site13	13_11	15	124	2	2.95	10	30	9.4	11.1	10.2	16.2	89	2.54	8	0.85	0.85	7.4	85.7	1.9	0	1	10	50	0	0	0	0	0	0	0	1	0	1	0	1	0	0	0	0
583	5	site13	13_12	18	124	2	2.95	10	30	9.4	11.1	10.2	16.2	89	1.54	7	0.95	0.9	7	86.4	0.7	0	1	5	5	0	0	0	0	0	0	0	1	0	1	0	1	0	0	0	0
584	5	site13	13_14	6	124	3	0.8	2	30	9.4	11.1	10.2	16.2	89	0.65	1.8	0.75	0.5	7.4	81.5	13.5	0	1	50	50	0	0	0	0	0	0	0	0	0	0	0	0	0	0	0	0
585	5	site13	13_15	9	124	3	2	2	30	9.4	11.1	10.2	16.2	89	0.58	0.9	0.74	0.51	7.2	81.7	1.7	0	1	50	50	0	0	1	1	0	0	0	1	0	1	0	1	0	0	0	0
586	5	site12	12_1	3	124	1	1.57	1.35	6	9	9.3	12.5	14.3	71.7	2.1	1.65	0.7	0.9	8.8	86.2	3.4	0	1	40	15	0	0	0	0	0	1	0	1	0	0	1	0	0	0	0	0
587	5	site12	12_2	6	124	1	1.57	1.35	6	9	9.3	12.5	14.3	71.7	0.65	0.6	0.7	0.75	8.3	85.4	0.5	0	1	30	30	0	0	0	1	0	1	0	1	1	1	0	1	0	0	0	0
588	5	site14	14_1	3	123	1	1.3	1.8	60	16	18	14	21.5	43.4	1.3	2	0.81	0.93	14.8	73	905	0.8	1	3	0	0	0	0	0	0	0	0	0	0	0	0	0	0	0	0	0
589	5	site14	14_2	6	123	1	1.3	1.8	60	16	18	14	21.5	43.4	2.4	1.7	0.98	0.83	12.4	81.2	119.6	0.9	1	2	0	0	2	0	0	0	0	0	1	0	0	1	0	0	0	0	0
590	5	site14	14_3	9	123	1	1.3	1.8	60	16	18	14	21.5	43.4	3.1	1.79	0.74	0.85	12.7	83.5	11.8	0.1	1	2	2	1	1	0	0	0	0	0	0	0	0	0	0	0	0	0	0
591	5	site14	14_4	12	123	1	1.3	1.8	60	16	18	14	21.5	43.4	2.4	1.53	0.9	0.79	12.7	84.1	0.5	0	1	10	5	0	1	1	1	0	0	0	0	0	0	0	0	0	0	0	0
592	5	site14	14_5	15	123	1	1.3	1.8	60	16	18	14	21.5	43.4	1.9	0.97	0.64	0.72	12.8	84.6	0	0	1	5	0	0	2	0	1	0	0	0	1	0	1	0	1	0	0	0	0
593	5	site14	14_6	18	123	1	1.3	1.8	60	16	18	14	21.5	43.4	2.01	0.86	0.54	0.59	12.9	84.4	0	0	1	1	1	2	0	0	1	0	0	0	1	0	1	0	1	0	0	0	0
594	5	site14	14_7	21	123	1	1.3	1.8	60	16	18	14	21.5	43.4	1.16	0.84	0.58	0.67	12.6	83.7	0	0	1	0	0	0	0	0	1	0	0	0	1	1	1	0	1	1	0	0	0
595	5	site14	14_8	24	123	1	1.3	1.8	60	16	18	14	21.5	43.4	1.9	0.72	0.68	0.62	12.4	82.9	0	0	1	1	1	1	0	0	1	0	0	0	1	1	1	1	1	0	0	0	0
596	5	site14	14_9	27	123	1	1.3	1.8	60	16	18	14	21.5	43.4	1.13	0.82	0.55	0.57	12.7	83.1	0	0	1	1	1	0	0	0	1	0	0	0	0	0	0	0	0	0	0	0	0
597	5	site14	14_10	30	123	1	1.3	1.8	60	16	18	14	21.5	43.4	1.1	0.85	0.82	0.63	12.5	83.8	0	0	1	0	0	1	0	0	1	0	0	0	1	1	0	0	1	0	0	0	0
598	5	site14	14_11	33	123	1	1.3	1.8	60	16	18	14	21.5	43.4	0.71	0.87	0.84	0.86	12.4	84	0	0	1	0	0	0	0	0	1	0	0	0	1	0	1	0	1	0	0	0	0
599	5	site14	14_12	36	123	1	1.3	1.8	60	16	18	14	21.5	43.4	1.25	1.65	0.58	0.71	12.5	84.2	0	0	1	0	0	0	0	1	1	0	0	0	0	0	0	0	0	0	0	0	0
600	5	site14	14_13	39	123	1	1.3	1.8	60	16	18	14	21.5	43.4	0.67	1.62	0.9	0.74	12.7	84.2	0	0	1	0	0	0	0	0	1	0	0	0	0	0	0	0	0	0	0	0	0
601	5	site14	14_14	42	123	1	1.3	1.8	60	16	18	14	21.5	43.4	0.52	1.45	0.8	0.9	12.5	84.7	0	0	1	0	0	0	0	0	1	0	0	0	1	1	0	0	1	0	0	1	0
602	5	site14	14_15	45	123	1	1.3	1.8	60	16	18	14	21.5	43.4	0.83	1.4	0.89	0.76	12.6	85	0	0	1	0	0	0	0	1	0	1	0	0	0	0	0	0	0	0	0	0	0
603	5	site14	14_16	48	123	1	1.3	1.8	60	16	18	14	21.5	43.4	0.96	1.83	0.68	0.93	12.7	85.1	0	0	1	0	0	0	0	0	0	0	0	0	0	0	0	0	0	0	0	0	0
604	5	site14	14_17	51	123	1	1.3	1.8	60	16	18	14	21.5	43.4	1.18	2.05	0.85	0.96	12.5	84.8	0	0	1	0	0	0	0	0	0	0	0	0	1	1	0	0	1	0	0	0	0
605	5	site14	14_18	54	123	1	1.3	1.8	60	16	18	14	21.5	43.4	1.83	2.06	0.8	0.79	12.7	85.3	0	0	1	0	0	0	0	0	0	0	0	0	0	0	0	0	0	0	0	0	0
606	5	site14	14_19	57	123	1	1.3	1.8	60	16	18	14	21.5	43.4	2.18	1.34	0.73	0.82	12.7	85.2	0	0	1	0	0	0	0	0	1	0	0	0	0	0	0	0	0	0	0	0	0
607	5	site14	14_20	60	123	1	1.3	1.8	60	16	18	14	21.5	43.4	1.42	0.87	0.65	0.5	12.7	85.2	0	0	1	0	0	0	0	0	0	0	0	0	0	0	0	0	0	0	0	0	0
608	5	site15	15_1	3	131	1	2.2	3.5	18	12.5	13.5	12	16.1	80.6	1.47	2.1	0.66	0.82	12.7	84.5	777	0.4	1	0	0	0	0	0	0	0	0	0	0	0	0	0	0	0	0	0	0
609	5	site15	15_2	6	131	1	2.2	3.5	18	12.5	13.5	12	16.1	80.6	1.21	1.5	0.7	0.52	13.1	86.6	108.3	0.7	1	0	0	0	0	0	0	0	0	0	1	1	0	0	1	0	0	0	0
610	5	site15	15_3	9	131	1	2.2	3.5	18	12.5	13.5	12	16.1	80.6	1.34	1.04	0.5	0.9	12.1	92.2	8.9	0	1	0	0	0	0	0	0	0	0	0	1	1	1	1	1	0	0	0	0
611	5	site15	15_4	12	131	1	2.2	3.5	18	12.5	13.5	12	16.1	80.6	1.08	1.53	0.66	0.82	11.6	92.8	13.1	0	1	0	0	0	3	1	0	1	0	0	1	1	0	0	1	0	0	0	0
612	5	site15	15_5	15	131	1	2.2	3.5	18	12.5	13.5	12	16.1	80.6	0.65	0.86	0.73	0.83	10.1	92.2	0	0	1	0	0	0	0	0	0	0	1	0	1	1	1	0	1	0	0	1	0
613	5	site15	15_6	18	131	1	2.2	3.5	18	12.5	13.5	12	16.1	80.6	1.07	3	0.74	0.86	10	92.3	0	0	1	0	0	0	0	0	0	1	0	0	1	1	1	0	1	0	0	0	0
614	5	site15	15_7	15	131	2	2.5	0.8	18	12.5	13.5	12	16.1	80.6	1.43	1.8	0.62	0.76	11.6	94.4	0	0	1	0	0	1	0	0	0	0	0	0	1	1	1	0	1	0	0	0	0
615	5	site15	15_8	18	131	2	2.5	0.8	18	12.5	13.5	12	16.1	80.6	0.42	0.46	0.78	0.6	11.6	94.4	0	0	1	0	0	0	0	0	0	0	0	0	1	1	0	0	1	0	0	0	0
616	5	site11	11_1	3	150	1	1	2	18	8.3	8.5	7.9	9	86	1	3.25	0.98	0.98	8.5	92.9	1.8	0.1	1	2	0	0	1	5	0	0	0	0	0	0	0	0	0	0	0	0	0
617	5	site11	11_2	6	150	1	1	2	18	8.3	8.5	7.9	9	86	1	3.25	0.98	0.98	8.6	92.9	0.2	0	1	0	1	0	0	4	0	0	0	0	0	0	0	0	0	0	0	0	0
618	5	site11	11_3	9	150	1	1	2	18	8.3	8.5	7.9	9	86	1	3.25	0.98	0.98	8.6	92.9	0.1	0	1	4	5	0	0	3	0	0	0	0	0	0	0	0	0	0	0	0	0
619	5	site11	11_4	12	150	1	1	2	18	8.3	8.5	7.9	9	86	1	3.25	0.98	0.98	8.6	92.9	0	0	1	3	0	1	1	2	0	0	0	0	0	0	0	0	0	0	0	0	1
620	5	site11	11_5	15	150	1	1	2	18	8.3	8.5	7.9	9	86	1	1.2	0.98	0.98	8.9	93	0	0	1	3	0	1	6	3	0	0	0	0	0	0	0	0	0	0	0	0	0
621	5	site11	11_6	18	150	1	1	2	18	8.3	8.5	7.9	9	86	1	1	0.98	0.98	9.1	92.4	0	0	1	0	0	0	4	5	0	0	0	0	1	0	1	0	1	0	0	0	0
626	6	site1	1_1	3	178	1	1.4	0.85	12	18.1	19.12	14.4	15.5	94.1	1.41	1.88	0.64	0.94	11.9	93.3	7.5	0	1	0	0	0	0	0	0	0	0	0	0	0	0	0	0	0	0	0	0
627	6	site1	1_2	6	178	1	1.4	0.85	12	18.1	19.12	14.4	15.5	94.1	0.93	1.76	0.64	0.75	13.9	94	0	0	1	0	0	0	0	1	0	0	0	0	0	0	0	0	0	0	0	0	0
628	6	site1	1_3	9	178	1	1.4	0.85	12	18.1	19.12	14.4	15.5	94.1	2.6	0.94	0.75	0.6	12.8	94.1	0	0	1	0	0	0	0	0	0	0	0	0	1	0	0	1	0	0	0	0	0
629	6	site1	1_4	12	178	1	1.4	0.85	12	18.1	19.12	14.4	15.5	94.1	1.3	0.45	0.45	0.45	11.8	94.4	0	0	1	0	0	0	0	0	0	0	0	0	1	1	1	1	1	0	0	0	0
630	6	site1	1_5	6	178	2	3.5	2	12	18.1	19.12	14.4	15.5	94.1	3.1	4	0.7	0.8	11.8	94.6	0	0	1	0	0	2	0	0	0	0	1	0	1	1	1	0	1	0	0	0	0
631	6	site2	2_1	3	178	1	1.1	2	33	12.45	13.55	16.9	28.7	44	1.17	2.08	0.7	0.76	15.4	83.2	182.3	6.6	1	0	1	1	0	1	0	0	0	0	0	0	0	0	0	0	0	0	0
632	6	site2	2_2	6	178	1	1.1	2	33	12.45	13.55	16.9	28.7	44	1.33	1.98	0.86	0.77	14.8	85.2	41.7	5.6	1	3	4	2	0	0	0	1	0	0	0	0	0	0	0	0	0	0	0
633	6	site2	2_3	9	178	1	1.1	2	33	12.45	13.55	16.9	28.7	44	1.9	1.6	0.84	0.77	14.4	87.2	0.1	0	1	4	6	1	0	0	0	0	1	0	1	0	0	1	0	0	0	0	0
634	6	site2	2_4	12	178	1	1.1	2	33	12.45	13.55	16.9	28.7	44	3.26	1.8	0.95	0.94	14.4	88.2	0	0	1	10	10	3	0	0	0	0	1	0	1	0	0	1	0	0	0	0	0
635	6	site2	2_5	15	178	1	1.1	2	33	12.45	13.55	16.9	28.7	44	2.1	2.1	0.7	0.82	14.1	89.5	0	0	1	15	10	2	0	0	0	0	0	0	1	0	0	1	0	0	0	0	0
636	6	site2	2_6	18	178	1	1.1	2	33	12.45	13.55	16.9	28.7	44	1.69	2.33	0.71	0.77	14	91	0	0	1	15	10	1	0	0	0	1	0	0	1	0	0	1	0	0	0	0	0
637	6	site2	2_7	21	178	1	1.1	2	33	12.45	13.55	16.9	28.7	44	2.25	2.98	0.82	0.8	14.4	92	0	0	1	2	4	1	0	0	0	0	0	0	1	0	0	1	0	0	0	0	0
638	6	site2	2_8	24	178	1	1.1	2	33	12.45	13.55	16.9	28.7	44	1.95	1.83	0.7	0.7	15	92.3	0	0	1	2	1	0	0	0	0	0	0	0	0	0	0	0	0	0	0	0	0
639	6	site2	2_9	27	178	1	1.1	2	33	12.45	13.55	16.9	28.7	44	1.33	2.19	0.77	0.8	15.2	92.4	0	0	1	3	3	0	0	0	0	0	0	0	0	0	0	0	0	0	0	0	0
640	6	site2	2_10	30	178	1	1.1	2	33	12.45	13.55	16.9	28.7	44	1.34	1.81	0.7	0.77	15.2	92.5	0	0	1	10	5	1	0	0	0	0	0	0	0	0	0	0	0	0	0	0	0
641	6	site2	2_11	33	178	1	1.1	2	33	12.45	13.55	16.9	28.7	44	1.1	1.76	0.77	0.76	15.2	92.5	0	0	1	0	0	0	0	0	0	0	0	0	0	0	0	0	0	0	0	0	0
642	6	site3	3_1	3	152	1	1.6	1.1	18	8.3	10.2	10.5	13.3	85.9	0.86	2.1	0.85	0.75	11.2	94.9	11	0	1	2	10	0	1	3	1	1	1	0	0	0	0	0	0	0	0	0	1
643	6	site3	3_2	6	152	1	1.6	1.1	18	8.3	10.2	10.5	13.3	85.9	0.9	0.6	0.6	0.6	10	94.1	0	0	1	5	5	0	0	0	0	1	1	0	1	0	0	1	0	0	2	1	1
644	6	site3	3_3	9	152	1	1.6	1.1	18	8.3	10.2	10.5	13.3	85.9	5.5	2.17	0.76	0.8	10.1	93.2	0	0	1	2	10	0	1	2	0	1	0	0	1	0	1	1	1	0	0	0	0
645	6	site3	3_4	12	152	1	1.6	1.1	18	8.3	10.2	10.5	13.3	85.9	1.87	1.9	0.88	0.87	10	93.6	0	0	1	5	15	0	2	0	1	1	0	0	1	1	1	0	1	0	0	1	0
646	6	site3	3_5	15	152	1	1.6	1.1	18	8.3	10.2	10.5	13.3	85.9	0.87	1.3	0.6	0.92	10.2	94.1	0	0	1	5	2	0	0	0	1	1	0	0	0	0	0	0	0	0	0	0	0
647	6	site3	3_6	18	152	1	1.6	1.1	18	8.3	10.2	10.5	13.3	85.9	1.1	1.38	0.71	0.48	10.6	94.3	0	0	1	2	2	0	0	0	0	1	0	0	1	0	1	0	1	0	0	0	0
648	6	site3	3_7	9	152	2	0.93	1.2	18	8.3	10.2	10.5	13.3	85.9	0.6	1.4	0.72	0.67	11.4	88.9	0	0	1	5	10	0	0	0	1	1	0	0	1	0	1	0	1	0	0	1	0
649	6	site3	3_8	12	152	2	0.93	1.2	18	8.3	10.2	10.5	13.3	85.9	1.05	1.33	0.89	0.91	10.7	90.3	0	0	1	15	15	0	0	0	1	1	0	0	1	1	1	1	1	0	0	0	0
650	6	site3	3_9	15	152	2	0.93	1.2	18	8.3	10.2	10.5	13.3	85.9	0.88	0.72	0.76	0.76	10.8	92.3	0	0	1	30	15	0	0	0	1	1	0	0	1	1	0	0	1	0	0	0	0
651	6	site3	3_10	18	152	2	0.93	1.2	18	8.3	10.2	10.5	13.3	85.9	0.7	0.43	0.43	0.43	10.6	92.7	0	0	1	50	10	0	1	0	0	1	0	0	1	0	1	0	1	0	0	0	0
652	6	site4	4_1	3	178	1	1.17	2	15	16.25	17.45	14.6	14.7	84.3	1.49	3.5	0.74	0.66	12.3	91	170	2.2	1	1	1	0	0	0	0	0	1	0	0	0	0	0	0	0	0	0	0
653	6	site4	4_2	6	178	1	1.17	2	15	16.25	17.45	14.6	14.7	84.3	1.34	2.64	0.8	0.83	11.9	92.2	41.3	0.7	1	2	1	0	0	0	0	0	0	1	0	0	0	0	0	0	0	0	0
654	6	site4	4_3	9	178	1	1.17	2	15	16.25	17.45	14.6	14.7	84.3	1.2	6	0.8	0.86	11.6	92.8	3.7	0.1	1	1	0	0	0	0	0	0	0	0	1	1	0	1	1	0	0	0	0
655	6	site4	4_4	12	178	1	1.17	2	15	16.25	17.45	14.6	14.7	84.3	0.93	3.09	0.9	0.98	11.9	93	2	0	1	1	2	0	0	0	0	0	0	0	1	0	1	1	1	0	0	0	0
656	6	site4	4_5	15	178	1	1.17	2	15	16.25	17.45	14.6	14.7	84.3	1.25	1.1	0.58	0.64	10.7	94	0	0	1	2	10	1	1	0	0	1	0	0	1	1	1	1	1	0	0	0	0
657	6	site5	5_1	3	178	1	1.4	4	9	17.48	18.05	15.5	14.6	94.3	1.35	2.3	0.68	0.73	13.6	94.4	129	0.5	1	0	1	0	0	0	0	0	0	0	0	0	0	0	0	0	0	0	0
658	6	site5	5_2	6	178	1	1.4	4	9	17.48	18.05	15.5	14.6	94.3	1.37	2.31	0.74	0.8	12.7	94.1	18.3	0.3	1	0	1	0	0	2	0	1	1	0	0	0	0	0	0	0	0	0	0
659	6	site5	5_3	9	178	1	1.4	4	9	17.48	18.05	15.5	14.6	94.3	1.76	5	0.8	0.75	13.4	94.2	7	0.2	1	0	0	0	1	0	0	0	1	0	0	0	0	0	0	0	0	0	0
660	6	site6	6_1	3	177	1	1.5	1.2	10	13.56	14.44	19.5	24.9	62	0.77	1.5	0.75	0.95	15.6	91.2	11	8.5	0	10	10	3	1	11	1	1	1	0	0	0	0	0	0	0	0	0	0
661	6	site6	6_2	6	177	1	1.5	1.2	10	13.56	14.44	19.5	24.9	62	2.3	1.6	0.78	0.6	14.9	87.9	0.3	0	1	15	15	4	5	6	0	0	0	0	0	0	0	0	0	2	0	0	0
664	6	site7	7_1	3	177	1	0.98	2.2	51	14.5	16.36	19.7	27	57.6	1.34	1.96	0.9	0.87	18.5	85.1	23.3	1.5	1	10	2	2	0	4	0	0	0	0	0	0	0	0	0	0	0	0	0
665	6	site7	7_2	6	177	1	0.98	2.2	51	14.5	16.36	19.7	27	57.6	0.76	1.92	0.81	0.98	18	86.8	3.5	0.4	1	10	10	3	1	23	1	0	0	1	0	0	0	0	0	0	0	0	0
666	6	site7	7_3	9	177	1	0.98	2.2	51	14.5	16.36	19.7	27	57.6	0.95	1.47	0.82	0.85	13.9	90.4	0	0	1	30	10	0	12	16	1	1	0	1	0	0	0	0	0	0	0	0	0
667	6	site7	7_4	12	177	1	0.98	2.2	51	14.5	16.36	19.7	27	57.6	1.14	1.16	0.91	0.83	13.8	91.6	0	0	1	10	10	0	5	6	0	1	0	1	1	0	0	1	0	0	0	0	0
668	6	site7	7_5	15	177	1	0.98	2.2	51	14.5	16.36	19.7	27	57.6	1	1.32	0.89	0.9	13.7	91.9	0	0	1	15	10	0	2	1	1	1	0	1	0	0	0	0	0	0	0	1	0
669	6	site7	7_6	18	177	1	0.98	2.2	51	14.5	16.36	19.7	27	57.6	0.9	1.28	0.86	0.92	13.6	92.1	0	0	1	10	10	0	1	0	0	1	0	0	1	1	0	0	1	0	0	0	0
670	6	site7	7_7	21	177	1	0.98	2.2	51	14.5	16.36	19.7	27	57.6	10	5	0.81	0.88	13.2	92.6	0	0	1	10	10	0	2	1	0	0	0	0	0	0	0	0	0	0	0	0	0
671	6	site7	7_8	24	177	1	0.98	2.2	51	14.5	16.36	19.7	27	57.6	6	8	0.9	0.66	13.1	93	0	0	1	10	6	0	1	0	0	0	0	0	1	1	0	0	1	0	0	0	0
672	6	site7	7_9	27	177	1	0.98	2.2	51	14.5	16.36	19.7	27	57.6	2.5	3	0.88	0.84	13.1	93.3	0	0	1	15	30	0	1	0	0	0	0	0	0	0	0	0	0	0	0	0	0
673	6	site7	7_10	30	177	1	0.98	2.2	51	14.5	16.36	19.7	27	57.6	1.58	1.67	0.75	0.7	13	93.3	0	0	1	20	40	0	0	0	0	0	0	0	0	0	0	0	0	0	0	0	0
674	6	site7	7_11	33	177	1	0.98	2.2	51	14.5	16.36	19.7	27	57.6	1.73	2.5	0.84	0.8	12.9	93.8	0	0	1	3	50	0	0	0	0	0	0	0	0	0	0	0	0	0	0	0	0
675	6	site7	7_12	36	177	1	0.98	2.2	51	14.5	16.36	19.7	27	57.6	1.16	1.6	0.7	0.8	12.7	93.8	0	0	1	10	10	0	2	0	0	0	0	0	1	1	0	0	1	0	0	0	0
676	6	site7	7_13	39	177	1	0.98	2.2	51	14.5	16.36	19.7	27	57.6	2.6	2.3	0.83	0.78	13.1	94.2	0	0	1	10	10	0	1	0	0	0	0	0	0	0	0	0	0	0	0	0	0
677	6	site7	7_14	42	177	1	0.98	2.2	51	14.5	16.36	19.7	27	57.6	3.08	2.3	0.9	0.85	12.8	94	0	0	1	15	25	0	0	0	0	0	0	0	1	1	0	0	1	0	0	0	0
678	6	site7	7_15	45	177	1	0.98	2.2	51	14.5	16.36	19.7	27	57.6	2.63	3.5	0.9	0.88	12.9	93.7	0	0	1	0	5	0	1	0	0	1	0	0	0	0	0	0	0	0	0	0	0
679	6	site7	7_16	48	177	1	0.98	2.2	51	14.5	16.36	19.7	27	57.6	1.44	1.34	0.87	0.84	12.7	94.2	0	0	1	4	10	0	2	0	0	0	0	1	0	0	0	0	0	0	0	1	0
680	6	site7	7_17	3	177	2	0.98	2.2	51	14.5	16.36	19.7	27	57.6	80	70	70	70	13.2	94.5	0	0	1	5	5	0	0	0	0	0	0	1	0	0	0	0	0	0	0	0	0
681	6	site8	8_1	3	151	1	1.85	1.3	12	9.4	10	7.3	11.3	85	1.17	1.53	0.69	0.77	9.5	89	20	0.1	1	2	5	0	1	3	0	0	1	0	0	0	0	0	0	0	0	0	0
682	6	site8	8_2	6	151	1	1.85	1.3	12	9.4	10	7.3	11.3	85	0.89	1.68	0.72	0.82	9.3	89.8	0.1	0	1	10	10	2	3	5	0	1	1	0	0	0	0	0	0	0	0	0	1
683	6	site8	8_3	9	151	1	1.85	1.3	12	9.4	10	7.3	11.3	85	2.2	2.1	0.89	0.73	9.1	90.7	0	0	1	50	50	1	0	5	0	0	0	0	0	0	0	0	0	0	0	0	0
684	6	site8	8_4	12	151	1	1.85	1.3	12	9.4	10	7.3	11.3	85	1.73	1.3	0.9	0.89	9.1	90.8	0	0	1	30	30	0	0	0	0	0	0	0	0	0	0	0	0	0	0	0	0
685	6	site9	9_1	3	151	1	2.4	1.22	15	10.15	10.4	9.9	13.1	83.1	1.56	1.35	0.77	0.8	11	86.2	123.6	0.3	1	2	2	0	0	0	0	0	0	0	0	0	0	0	0	0	0	0	0
686	6	site9	9_2	6	151	1	2.4	1.22	15	10.15	10.4	9.9	13.1	83.1	1.98	1.94	0.81	0.78	10.4	89	24.3	0.2	1	10	15	1	0	2	0	0	1	0	0	0	0	0	0	0	0	0	0
687	6	site9	9_3	9	151	1	2.4	1.22	15	10.15	10.4	9.9	13.1	83.1	1.06	1.47	0.78	0.74	9.7	90.1	0.2	0	1	10	2	1	0	2	0	0	0	0	0	0	0	0	0	1	0	0	0
688	6	site9	9_4	12	151	1	2.4	1.22	15	10.15	10.4	9.9	13.1	83.1	1.74	1.18	0.64	0.61	9.7	90.6	0	0	1	5	2	0	0	0	0	0	1	0	0	0	0	0	0	0	0	0	0
689	6	site9	9_5	15	151	1	2.4	1.22	15	10.15	10.4	9.9	13.1	83.1	0.71	0.64	0.54	0.59	9.8	91.4	0	0	1	5	5	1	0	1	0	0	1	0	0	0	0	0	0	0	0	0	0
690	6	site10	10_1	3	151	1	1	1.52	21	14.45	11.15	9.6	12.6	87	1.8	2.04	0.87	0.75	11.1	93.1	29.7	0.3	1	3	3	0	0	0	0	0	0	0	0	0	0	0	0	0	0	0	0
691	6	site10	10_2	6	151	1	1	1.52	21	14.45	11.15	9.6	12.6	87	2.98	2.1	0.7	0.74	10.5	93.9	0.5	0	1	0	10	1	0	1	1	0	0	0	1	0	1	0	1	0	0	0	0
692	6	site10	10_3	9	151	1	1	1.52	21	14.45	11.15	9.6	12.6	87	2.82	2.95	0.71	0.86	10.4	90.5	0	0	1	5	15	1	0	0	0	0	0	0	1	0	1	0	1	0	0	0	0
693	6	site10	10_4	12	151	1	1	1.52	21	14.45	11.15	9.6	12.6	87	0.94	1.34	0.62	0.78	10.3	91.8	0	0	1	1	5	1	0	0	0	0	0	0	1	0	1	0	1	0	0	0	0
694	6	site10	10_5	15	151	1	1	1.52	21	14.45	11.15	9.6	12.6	87	0.74	1.05	0.65	0.65	10.4	92.3	0	0	1	1	0	0	0	0	0	0	0	0	0	0	0	0	0	0	0	0	0
695	6	site10	10_6	18	151	1	1	1.52	21	14.45	11.15	9.6	12.6	87	0.74	1.05	0.65	0.65	10.7	93.2	0	0	1	5	7	0	0	0	0	0	0	0	0	0	0	0	0	0	0	0	0
696	6	site10	10_7	21	151	1	1	1.52	21	14.45	11.15	9.6	12.6	87	0.74	1.05	0.65	0.65	10.8	93	0	0	1	20	20	0	0	0	1	0	0	0	0	0	0	0	0	0	0	0	0
697	6	site13	13_1	3	152	1	8	10	30	11.5	13.22	11.8	12.7	95.9	8	10	0.85	0.85	8.9	95.3	137.1	5.9	1	0	0	0	0	0	0	0	0	0	0	0	0	0	0	0	0	0	0
698	6	site13	13_2	6	152	1	8	10	30	11.5	13.22	11.8	12.7	95.9	6	0.87	0.7	0.7	8.5	95.4	95.1	1.7	1	0	4	0	0	0	0	0	0	0	0	0	0	0	0	0	0	0	0
699	6	site13	13_3	9	152	1	8	10	30	11.5	13.22	11.8	12.7	95.9	8	0.85	0.7	0.7	8.7	95.1	11	0.2	1	0	1	0	0	0	0	0	0	0	0	0	0	0	0	0	0	0	0
700	6	site13	13_4	12	152	1	8	10	30	11.5	13.22	11.8	12.7	95.9	2.95	10	0.7	0.7	8.1	95.1	9.6	0.1	1	0	2	0	0	0	0	0	0	0	0	0	0	0	0	0	0	0	0
701	6	site13	13_5	15	152	1	8	10	30	11.5	13.22	11.8	12.7	95.9	3.05	20	0.8	0.9	7.2	95.4	17.5	0.4	1	0	2	0	0	0	0	0	0	0	1	1	0	0	1	0	0	0	0
702	6	site13	13_6	18	152	1	8	10	30	11.5	13.22	11.8	12.7	95.9	2.21	6	0.9	0.9	7.4	95.5	12.2	0.2	1	1	10	0	0	0	0	0	0	0	1	1	0	0	1	0	0	0	0
703	6	site13	13_7	21	152	1	8	10	30	11.5	13.22	11.8	12.7	95.9	6	7	0.75	0.9	7.3	95.6	0	0	1	20	2	0	0	0	0	0	0	0	1	0	1	0	1	0	0	0	0
704	6	site13	13_8	24	152	1	8	10	30	11.5	13.22	11.8	12.7	95.9	5	1.5	0.75	0.9	7.2	95.7	0	0	1	50	10	0	0	0	0	0	0	0	1	0	1	0	1	0	0	0	0
705	6	site13	13_9	27	152	1	8	10	30	11.5	13.22	11.8	12.7	95.9	3.6	0.87	0.7	0.78	7.3	95.8	0	0	1	10	3	0	0	0	0	0	0	0	1	0	1	0	1	0	0	0	0
706	6	site13	13_10	30	152	1	8	10	30	11.5	13.22	11.8	12.7	95.9	4	0.8	0.8	0.8	7.5	95.8	0	0	1	50	50	0	0	0	0	0	0	0	0	0	0	0	0	0	0	0	0
707	6	site13	13_11	15	152	2	2.95	10	30	11.5	13.22	11.8	12.7	95.9	2.54	8	0.85	0.85	8.2	95.2	2.4	0.1	1	6	30	0	0	0	0	0	0	0	1	0	1	0	1	0	0	0	0
708	6	site13	13_12	18	152	2	2.95	10	30	11.5	13.22	11.8	12.7	95.9	1.54	7	0.95	0.9	7.8	95.3	1.3	0	1	10	30	0	0	0	0	0	0	0	1	0	1	0	1	0	0	0	0
709	6	site13	13_14	6	152	3	0.8	2	30	11.5	13.22	11.8	12.7	95.9	0.65	1.8	0.75	0.5	9	95.3	2	0	1	15	5	0	0	0	0	0	0	0	0	0	0	0	0	0	0	0	0
710	6	site13	13_15	9	152	3	2	2	30	11.5	13.22	11.8	12.7	95.9	0.58	0.9	0.74	0.51	9.2	95.2	0	0	1	30	30	0	0	0	0	0	0	0	1	1	1	0	1	0	0	0	0
711	6	site12	12_1	3	152	1	1.57	1.35	6	11	11.45	10.8	13.7	95.4	2.1	1.65	0.7	0.9	10.1	95.3	12.6	0.2	1	20	3	0	0	0	0	0	1	0	1	0	1	1	1	0	0	0	0
712	6	site12	12_2	6	152	1	1.57	1.35	6	11	11.45	10.8	13.7	95.4	0.65	0.6	0.7	0.75	9.2	95.4	0.1	0.1	1	20	20	0	0	0	1	0	1	1	1	1	1	0	1	0	0	0	0
713	6	site14	14_1	3	179	1	1.3	1.8	60	14	15.5	15.5	21.4	52	1.3	2	0.81	0.93	18	62	502	17	1	4	0	0	0	2	0	0	0	0	0	0	0	0	0	0	0	0	0
714	6	site14	14_2	6	179	1	1.3	1.8	60	14	15.5	15.5	21.4	52	2.4	1.7	0.98	0.83	16.4	75.2	117	4	1	1	0	0	0	2	0	0	0	0	0	0	0	0	0	0	0	0	0
715	6	site14	14_3	9	179	1	1.3	1.8	60	14	15.5	15.5	21.4	52	3.1	1.79	0.74	0.85	15.2	81	5.1	0.4	1	10	1	0	0	0	0	0	0	0	0	0	0	0	0	0	0	0	0
716	6	site14	14_4	12	179	1	1.3	1.8	60	14	15.5	15.5	21.4	52	2.4	1.53	0.9	0.79	14.7	82.3	0.3	0	1	6	15	0	0	0	1	0	1	0	0	0	0	0	0	1	0	1	0
717	6	site14	14_5	15	179	1	1.3	1.8	60	14	15.5	15.5	21.4	52	1.9	0.97	0.64	0.72	13.5	89.8	0.1	0	1	15	8	1	1	0	1	0	0	0	1	1	0	0	1	2	0	1	0
718	6	site14	14_6	18	179	1	1.3	1.8	60	14	15.5	15.5	21.4	52	2.01	0.86	0.54	0.59	13.1	91	0	0	1	2	4	0	0	1	1	0	0	0	1	0	0	1	0	0	0	0	0
719	6	site14	14_7	21	179	1	1.3	1.8	60	14	15.5	15.5	21.4	52	1.16	0.84	0.58	0.67	12.9	92	0	0	1	10	5	2	0	0	1	0	0	0	1	0	1	0	1	0	0	0	0
720	6	site14	14_8	24	179	1	1.3	1.8	60	14	15.5	15.5	21.4	52	1.9	0.72	0.68	0.62	12.7	92.6	0	0	1	10	10	1	1	0	1	0	0	0	1	0	0	1	0	0	0	0	0
721	6	site14	14_9	27	179	1	1.3	1.8	60	14	15.5	15.5	21.4	52	1.13	0.82	0.55	0.57	12.6	93	0	0	1	15	1	1	0	0	1	0	0	0	0	0	0	0	0	1	0	1	0
722	6	site14	14_10	30	179	1	1.3	1.8	60	14	15.5	15.5	21.4	52	1.1	0.85	0.82	0.63	12.6	93.1	0	0	1	10	3	1	0	0	1	0	0	0	0	0	0	0	0	0	0	0	0
723	6	site14	14_11	33	179	1	1.3	1.8	60	14	15.5	15.5	21.4	52	0.71	0.87	0.84	0.86	12.5	93.4	0	0	1	10	6	0	0	0	1	0	0	0	1	1	1	0	1	0	0	0	0
724	6	site14	14_12	36	179	1	1.3	1.8	60	14	15.5	15.5	21.4	52	1.25	1.65	0.58	0.71	12.5	93.5	0	0	1	15	2	0	0	0	0	0	0	0	0	0	0	0	0	0	0	1	0
725	6	site14	14_13	39	179	1	1.3	1.8	60	14	15.5	15.5	21.4	52	0.67	1.62	0.9	0.74	12.5	93.5	0	0	1	15	15	0	0	0	0	0	0	0	0	0	0	0	0	0	0	0	0
726	6	site14	14_14	42	179	1	1.3	1.8	60	14	15.5	15.5	21.4	52	0.52	1.45	0.8	0.9	12.4	93.6	0	0	1	10	0	0	0	0	0	0	0	0	1	1	1	0	1	0	0	0	0
727	6	site14	14_15	45	179	1	1.3	1.8	60	14	15.5	15.5	21.4	52	0.83	1.4	0.89	0.76	12.6	93.9	0	0	1	10	10	0	0	0	0	0	0	0	1	1	0	0	1	0	0	1	0
728	6	site14	14_16	48	179	1	1.3	1.8	60	14	15.5	15.5	21.4	52	0.96	1.83	0.68	0.93	12.4	94	0	0	1	10	1	0	0	0	0	1	0	0	1	1	0	1	1	0	0	0	0
729	6	site14	14_17	51	179	1	1.3	1.8	60	14	15.5	15.5	21.4	52	1.18	2.05	0.85	0.96	12.4	94	0	0	1	5	6	0	0	0	0	1	0	0	0	0	0	0	0	0	0	0	0
730	6	site14	14_18	54	179	1	1.3	1.8	60	14	15.5	15.5	21.4	52	1.83	2.06	0.8	0.79	12.5	94	0	0	1	3	5	0	0	0	0	0	0	0	0	0	0	0	0	0	0	1	0
731	6	site14	14_19	57	179	1	1.3	1.8	60	14	15.5	15.5	21.4	52	2.18	1.34	0.73	0.82	12.6	94.1	0	0	1	0	1	0	0	0	0	0	0	0	0	0	0	0	0	0	0	0	0
732	6	site14	14_20	60	179	1	1.3	1.8	60	14	15.5	15.5	21.4	52	1.42	0.87	0.65	0.5	12.5	94.2	0	0	1	0	0	0	0	0	0	0	0	0	0	0	0	0	0	0	0	0	0
733	6	site15	15_1	3	178	1	2.2	3.5	18	15.51	16.06	15.7	23.5	63	1.47	2.1	0.66	0.82	19.7	81	440	11.3	1	0	0	0	0	1	0	0	0	0	0	0	0	0	0	0	0	0	0
734	6	site15	15_2	6	178	1	2.2	3.5	18	15.51	16.06	15.7	23.5	63	1.21	1.5	0.7	0.52	16.8	82.1	5.6	0.6	1	0	0	0	0	0	0	0	0	0	0	0	0	0	0	0	0	0	0
735	6	site15	15_3	9	178	1	2.2	3.5	18	15.51	16.06	15.7	23.5	63	1.34	1.04	0.5	0.9	16.7	86.3	0.6	0	1	0	0	0	0	1	0	1	0	0	0	0	0	0	0	0	0	0	0
736	6	site15	15_4	12	178	1	2.2	3.5	18	15.51	16.06	15.7	23.5	63	1.08	1.53	0.66	0.82	16.7	88.9	7.5	0	1	0	0	1	4	2	0	1	1	0	0	0	0	0	0	0	0	0	0
737	6	site15	15_5	15	178	1	2.2	3.5	18	15.51	16.06	15.7	23.5	63	0.65	0.86	0.73	0.83	15.4	90.2	0	0	1	1	0	3	0	0	0	0	1	0	0	0	0	0	0	0	0	0	0
738	6	site15	15_6	18	178	1	2.2	3.5	18	15.51	16.06	15.7	23.5	63	1.07	3	0.74	0.86	12.6	92.2	0	0	1	0	0	1	1	0	0	1	0	1	1	1	1	1	1	0	0	0	0
739	6	site15	15_7	15	178	2	2.5	0.8	18	15.51	16.06	15.7	23.5	63	1.43	1.8	0.62	0.76	16.8	90	0	0	1	1	0	2	3	1	0	1	1	0	0	0	0	0	0	0	0	0	0
740	6	site15	15_8	18	178	2	2.5	0.8	18	15.51	16.06	15.7	23.5	63	0.42	0.46	0.78	0.6	15.1	87.9	0	0	1	0	0	0	0	0	0	1	0	0	0	0	0	0	0	0	0	0	0
741	6	site11	11_1	3	180	1	1	2	18	17.05	17.4	13	18.5	79.6	1	3.25	0.98	0.98	16	84.1	4	1.6	1	1	1	0	0	4	0	0	0	1	0	0	0	0	0	1	0	0	1
742	6	site11	11_2	6	180	1	1	2	18	17.05	17.4	13	18.5	79.6	1	3.25	0.98	0.98	16.4	84.1	0.6	0	1	1	1	1	0	2	0	0	0	0	0	0	0	0	0	0	0	0	1
743	6	site11	11_3	9	180	1	1	2	18	17.05	17.4	13	18.5	79.6	1	3.25	0.98	0.98	15.4	85	0.6	0.2	1	3	3	0	0	4	0	0	0	0	0	0	0	0	0	0	0	1	0
744	6	site11	11_4	12	180	1	1	2	18	17.05	17.4	13	18.5	79.6	1	3.25	0.98	0.98	15	89	0.1	0	1	1	0	0	0	3	0	0	0	1	1	1	0	0	1	0	0	0	0
745	6	site11	11_5	15	180	1	1	2	18	17.05	17.4	13	18.5	79.6	1	1.2	0.98	0.98	15.4	89.4	0.1	0	1	2	3	0	4	6	0	0	0	0	0	0	0	0	0	0	0	0	0
746	6	site11	11_6	18	180	1	1	2	18	17.05	17.4	13	18.5	79.6	1	1	0.98	0.98	15	90	0	0	1	3	3	1	4	4	0	0	0	0	0	0	0	0	0	0	0	0	0
751	7	site1	1_1	3	187	1	1.4	0.85	12	12.22	13.08	13.5	17.3	73	1.41	1.88	0.64	0.94	13.1	92	24.9	0.6	1	2	0	0	0	0	0	0	1	0	0	0	0	0	0	0	0	0	0
752	7	site1	1_2	6	187	1	1.4	0.85	12	12.22	13.08	13.5	17.3	73	0.93	1.76	0.64	0.75	14.9	93.6	0.3	0	1	0	0	1	0	1	0	0	0	0	1	1	0	0	1	0	0	0	0
753	7	site1	1_3	9	187	1	1.4	0.85	12	12.22	13.08	13.5	17.3	73	2.6	0.94	0.75	0.6	14.2	92.1	0.1	0	1	0	0	2	0	2	0	0	0	0	1	1	0	0	1	0	0	0	0
754	7	site1	1_4	12	187	1	1.4	0.85	12	12.22	13.08	13.5	17.3	73	1.3	0.45	0.45	0.45	13.2	90.3	0	0	1	0	0	0	0	0	0	0	0	0	1	0	1	0	1	0	0	0	0
755	7	site1	1_5	6	187	2	3.5	2	12	12.22	13.08	13.5	17.3	73	3.1	4	0.7	0.8	12.4	92.3	0	0	1	2	2	2	0	0	0	0	0	0	1	1	1	1	1	0	0	0	0
756	7	site2	2_1	3	187	1	1.1	2	33	15.05	15.48	19.7	32.8	35.5	1.17	2.08	0.7	0.76	16.7	81.7	350	30	1	1	2	1	0	0	0	0	0	0	0	0	0	0	0	0	0	0	0
757	7	site2	2_2	6	187	1	1.1	2	33	15.05	15.48	19.7	32.8	35.5	1.33	1.98	0.86	0.77	15.7	84	56.9	4.4	1	1	2	1	0	0	0	0	1	0	0	0	0	0	0	0	0	0	0
758	7	site2	2_3	9	187	1	1.1	2	33	15.05	15.48	19.7	32.8	35.5	1.9	1.6	0.84	0.77	15.2	85.6	0.3	0	1	10	10	1	0	0	0	0	0	0	0	0	0	0	0	0	0	0	0
759	7	site2	2_4	12	187	1	1.1	2	33	15.05	15.48	19.7	32.8	35.5	3.26	1.8	0.95	0.94	14.7	87.7	0	0	1	10	10	4	0	0	0	0	1	0	1	0	0	1	0	0	0	0	0
760	7	site2	2_5	15	187	1	1.1	2	33	15.05	15.48	19.7	32.8	35.5	2.1	2.1	0.7	0.82	14.2	89.9	0	0	1	15	8	3	0	0	0	0	1	0	1	0	0	1	0	0	0	0	0
761	7	site2	2_6	18	187	1	1.1	2	33	15.05	15.48	19.7	32.8	35.5	1.69	2.33	0.71	0.77	14.3	91.3	0	0	1	1	4	0	0	0	0	1	0	0	1	0	0	1	0	0	0	0	0
762	7	site2	2_7	21	187	1	1.1	2	33	15.05	15.48	19.7	32.8	35.5	2.25	2.98	0.82	0.8	14.6	92.4	0	0	1	10	6	0	0	0	0	0	0	0	0	0	0	0	0	0	0	0	0
763	7	site2	2_8	24	187	1	1.1	2	33	15.05	15.48	19.7	32.8	35.5	1.95	1.83	0.7	0.7	14.9	92.9	0	0	1	2	2	0	0	0	0	0	0	0	0	0	0	0	0	0	0	0	0
764	7	site2	2_9	27	187	1	1.1	2	33	15.05	15.48	19.7	32.8	35.5	1.33	2.19	0.77	0.8	14.9	92.9	0	0	1	2	5	0	0	0	0	0	0	0	0	0	0	0	0	0	0	0	0
765	7	site2	2_10	30	187	1	1.1	2	33	15.05	15.48	19.7	32.8	35.5	1.34	1.81	0.7	0.77	15.1	93.5	0	0	1	1	3	0	0	0	0	0	0	0	0	0	0	0	0	0	0	0	0
766	7	site2	2_11	33	187	1	1.1	2	33	15.05	15.48	19.7	32.8	35.5	1.1	1.76	0.77	0.76	15.2	93.3	0	0	1	1	0	0	0	0	0	0	0	0	0	0	0	0	0	0	0	0	0
767	7	site3	3_1	3	208	1	1.6	1.1	18	14.15	15.3	19.1	27.6	44.5	0.86	2.1	0.85	0.75	19	78.6	14.5	0.2	1	5	5	2	3	25	1	1	1	1	1	0	1	0	1	0	0	0	1
768	7	site3	3_2	6	208	1	1.6	1.1	18	14.15	15.3	19.1	27.6	44.5	0.9	0.6	0.6	0.6	13.7	80.7	0.3	0	1	40	40	0	0	0	0	1	0	0	0	0	0	0	0	2	1	0	0
769	7	site3	3_3	9	208	1	1.6	1.1	18	14.15	15.3	19.1	27.6	44.5	5.5	2.17	0.76	0.8	10.8	91.4	0	0	1	50	50	0	0	0	0	1	0	0	0	0	0	0	0	0	0	0	0
770	7	site3	3_4	12	208	1	1.6	1.1	18	14.15	15.3	19.1	27.6	44.5	1.87	1.9	0.88	0.87	10.8	92.2	0	0	1	10	20	0	0	2	0	0	0	0	1	0	1	0	1	0	0	0	0
771	7	site3	3_5	15	208	1	1.6	1.1	18	14.15	15.3	19.1	27.6	44.5	0.87	1.3	0.6	0.92	10.5	92.5	0	0	1	30	30	0	0	0	0	1	0	0	1	0	1	0	1	0	0	0	0
772	7	site3	3_6	18	208	1	1.6	1.1	18	14.15	15.3	19.1	27.6	44.5	1.1	1.38	0.71	0.48	10.8	93.1	0	0	1	50	50	0	0	0	0	0	0	0	1	0	1	0	1	0	0	0	0
773	7	site3	3_7	9	208	2	0.93	1.2	18	14.15	15.3	19.1	27.6	44.5	0.6	1.4	0.72	0.67	12	88.7	0	0	1	50	50	0	0	0	0	1	0	1	1	1	0	0	1	0	0	0	0
774	7	site3	3_8	12	208	2	0.93	1.2	18	14.15	15.3	19.1	27.6	44.5	1.05	1.33	0.89	0.91	11.6	89.6	0	0	1	25	15	0	0	3	0	0	0	0	0	0	0	0	0	0	0	0	0
775	7	site3	3_9	15	208	2	0.93	1.2	18	14.15	15.3	19.1	27.6	44.5	0.88	0.72	0.76	0.76	11.7	91.2	0	0	1	20	15	0	0	0	0	0	0	0	0	0	0	0	0	0	0	0	0
776	7	site3	3_10	18	208	2	0.93	1.2	18	14.15	15.3	19.1	27.6	44.5	0.7	0.43	0.43	0.43	11.6	91.4	0	0	1	15	10	0	0	0	0	0	0	0	0	0	0	0	0	0	0	0	0
777	7	site4	4_1	3	187	1	1.17	2	15	11	11.55	14	20.5	60.7	1.49	3.5	0.74	0.66	13.5	89.9	250	14	1	1	0	0	0	3	0	0	0	0	0	0	0	0	0	0	0	0	0
778	7	site4	4_2	6	187	1	1.17	2	15	11	11.55	14	20.5	60.7	1.34	2.64	0.8	0.83	12.9	91.4	75	10	1	2	0	0	0	1	0	0	1	0	0	0	0	0	0	0	0	0	0
779	7	site4	4_3	9	187	1	1.17	2	15	11	11.55	14	20.5	60.7	1.2	6	0.8	0.86	12.8	91.7	14.5	0.4	1	3	1	1	0	1	0	0	1	0	1	1	0	0	1	0	0	0	0
780	7	site4	4_4	12	187	1	1.17	2	15	11	11.55	14	20.5	60.7	0.93	3.09	0.9	0.98	12.7	93.2	5.7	0.3	1	3	2	0	0	0	0	0	0	0	1	0	1	1	1	0	0	0	0
781	7	site4	4_5	15	187	1	1.17	2	15	11	11.55	14	20.5	60.7	1.25	1.1	0.58	0.64	11.3	93.3	0	0	1	5	5	1	1	1	0	1	0	0	1	1	1	1	1	0	0	0	0
782	7	site5	5_1	3	187	1	1.4	4	9	12	12.13	14.9	17.4	84.1	1.35	2.3	0.68	0.73	13.8	92.4	82	6.3	0	0	2	0	0	2	0	0	1	0	0	0	0	0	0	0	0	0	1
783	7	site5	5_2	6	187	1	1.4	4	9	12	12.13	14.9	17.4	84.1	1.37	2.31	0.74	0.8	13.3	90.7	69.3	3.4	1	0	2	0	0	0	0	1	1	0	0	0	0	0	0	0	0	0	0
784	7	site5	5_3	9	187	1	1.4	4	9	12	12.13	14.9	17.4	84.1	1.76	5	0.8	0.75	14.3	91.7	27.3	2.1	1	1	2	1	0	2	0	0	0	0	0	0	0	0	0	0	0	0	0
785	7	site6	6_1	3	204	1	1.5	1.2	10	17	17.33	21.6	28.4	55.6	0.77	1.5	0.75	0.95	17.8	87.2	3.6	0.1	0	10	10	5	0	11	0	1	1	0	0	0	0	0	0	0	0	0	0
786	7	site6	6_2	6	204	1	1.5	1.2	10	17	17.33	21.6	28.4	55.6	2.3	1.6	0.78	0.6	14.5	90.8	0.7	0	1	25	15	0	3	16	1	1	1	0	0	0	0	0	0	1	0	0	0
789	7	site7	7_1	3	206	1	0.98	2.2	51	9.3	10.4	19.9	23.8	81.7	1.34	1.96	0.9	0.87	20.4	73.3	5.8	0.3	0	0	0	5	0	1	1	0	0	0	0	0	0	0	0	0	0	0	0
790	7	site7	7_2	6	206	1	0.98	2.2	51	9.3	10.4	19.9	23.8	81.7	0.76	1.92	0.81	0.98	17.9	79.6	1.6	0	1	1	0	4	3	9	1	0	0	1	0	0	0	0	0	0	0	0	0
791	7	site7	7_3	9	206	1	0.98	2.2	51	9.3	10.4	19.9	23.8	81.7	0.95	1.47	0.82	0.85	16.2	82.9	0	0	1	10	0	0	11	18	1	1	0	1	0	0	0	0	0	0	0	0	0
792	7	site7	7_4	12	206	1	0.98	2.2	51	9.3	10.4	19.9	23.8	81.7	1.14	1.16	0.91	0.83	15.7	85.6	0	0	1	5	1	0	6	8	0	1	0	1	0	0	0	0	0	0	0	0	1
793	7	site7	7_5	15	206	1	0.98	2.2	51	9.3	10.4	19.9	23.8	81.7	1	1.32	0.89	0.9	15.1	86.7	0	0	1	10	2	0	1	7	1	0	0	0	0	0	0	0	0	0	0	0	0
794	7	site7	7_6	18	206	1	0.98	2.2	51	9.3	10.4	19.9	23.8	81.7	0.9	1.28	0.86	0.92	14.4	88.1	0	0	1	4	10	0	0	3	0	1	0	0	0	0	0	0	0	0	0	0	0
795	7	site7	7_7	21	206	1	0.98	2.2	51	9.3	10.4	19.9	23.8	81.7	10	5	0.81	0.88	13.6	90.4	0	0	1	15	15	0	4	4	0	1	0	0	1	0	1	0	1	0	0	0	0
796	7	site7	7_8	24	206	1	0.98	2.2	51	9.3	10.4	19.9	23.8	81.7	6	8	0.9	0.66	13.6	91.1	0	0	1	20	20	0	1	0	0	1	0	0	1	0	1	0	1	0	0	0	0
797	7	site7	7_9	27	206	1	0.98	2.2	51	9.3	10.4	19.9	23.8	81.7	2.5	3	0.88	0.84	13.5	91.6	0	0	1	10	10	0	0	0	0	0	0	0	0	0	0	0	0	0	0	0	0
798	7	site7	7_10	30	206	1	0.98	2.2	51	9.3	10.4	19.9	23.8	81.7	1.58	1.67	0.75	0.7	13.4	92.1	0	0	1	15	15	0	0	0	0	0	0	0	0	0	0	0	0	0	0	0	0
799	7	site7	7_11	33	206	1	0.98	2.2	51	9.3	10.4	19.9	23.8	81.7	1.73	2.5	0.84	0.8	13	93.2	0	0	1	25	25	0	0	0	0	0	0	0	0	0	0	0	0	0	0	0	0
800	7	site7	7_12	36	206	1	0.98	2.2	51	9.3	10.4	19.9	23.8	81.7	1.16	1.6	0.7	0.8	13	93.3	0	0	1	30	10	0	0	0	0	0	0	0	0	0	0	0	0	0	0	0	0
801	7	site7	7_13	39	206	1	0.98	2.2	51	9.3	10.4	19.9	23.8	81.7	2.6	2.3	0.83	0.78	13.2	93.3	0	0	1	10	10	0	0	0	0	0	0	0	0	0	0	0	0	0	0	0	0
802	7	site7	7_14	42	206	1	0.98	2.2	51	9.3	10.4	19.9	23.8	81.7	3.08	2.3	0.9	0.85	13	93.1	0	0	1	20	20	0	0	1	0	0	0	0	0	0	0	0	0	0	0	0	0
803	7	site7	7_15	45	206	1	0.98	2.2	51	9.3	10.4	19.9	23.8	81.7	2.63	3.5	0.9	0.88	12.9	93.4	0	0	1	20	20	0	1	0	0	1	0	1	0	0	0	0	0	0	0	0	0
804	7	site7	7_16	48	206	1	0.98	2.2	51	9.3	10.4	19.9	23.8	81.7	1.44	1.34	0.87	0.84	13.3	93.7	0	0	1	5	5	0	2	0	0	0	0	1	1	0	0	1	0	0	0	0	0
805	7	site7	7_17	3	206	2	0.98	2.2	51	9.3	10.4	19.9	23.8	81.7	80	70	70	70	14	94.4	0	0	0	3	0	0	2	0	0	1	0	0	0	0	0	0	0	0	0	1	0
806	7	site8	8_1	3	183	1	1.85	1.3	12	14	14.4	13.5	20.3	68	1.17	1.53	0.69	0.77	12.4	81.1	43.6	0.17	1	15	10	2	4	5	0	0	1	0	0	0	0	0	0	0	0	0	0
807	7	site8	8_2	6	183	1	1.85	1.3	12	14	14.4	13.5	20.3	68	0.89	1.68	0.72	0.82	11.2	83.8	0.3	0	1	20	20	1	3	7	0	1	1	0	0	0	0	0	0	0	0	0	0
808	7	site8	8_3	9	183	1	1.85	1.3	12	14	14.4	13.5	20.3	68	2.2	2.1	0.89	0.73	10.6	87.2	0	0	1	30	20	2	0	2	0	1	0	0	1	0	1	0	1	1	0	0	0
809	7	site8	8_4	12	183	1	1.85	1.3	12	14	14.4	13.5	20.3	68	1.73	1.3	0.9	0.89	9.9	90.6	0	0	1	35	35	0	0	0	0	0	0	0	0	0	0	0	0	0	0	0	0
810	7	site9	9_1	3	183	1	2.4	1.22	15	14.52	15.2	16.7	22.8	63	1.56	1.35	0.77	0.8	12.8	84.4	48	0.6	1	10	0	2	0	10	0	0	0	0	0	0	0	0	0	0	0	0	0
811	7	site9	9_2	6	183	1	2.4	1.22	15	14.52	15.2	16.7	22.8	63	1.98	1.94	0.81	0.78	11.9	86.7	16.6	0	1	10	15	2	1	0	0	0	1	0	0	0	0	0	0	0	0	0	0
812	7	site9	9_3	9	183	1	2.4	1.22	15	14.52	15.2	16.7	22.8	63	1.06	1.47	0.78	0.74	11.8	87.6	0.1	0	1	15	10	1	0	3	0	0	1	0	1	0	1	0	1	0	0	0	0
813	7	site9	9_4	12	183	1	2.4	1.22	15	14.52	15.2	16.7	22.8	63	1.74	1.18	0.64	0.61	11.8	88.8	0	0	1	20	15	3	0	0	0	0	1	0	0	0	0	0	0	0	0	0	0
814	7	site9	9_5	15	183	1	2.4	1.22	15	14.52	15.2	16.7	22.8	63	0.71	0.64	0.54	0.59	11.9	90	0	0	1	20	20	4	0	0	0	0	1	0	0	0	0	0	0	0	0	0	0
815	7	site10	10_1	3	183	1	1	1.52	21	15.25	16.3	14.8	18.4	65.4	1.8	2.04	0.87	0.75	13.2	84.6	40.1	0.6	1	3	4	1	0	6	0	0	1	1	0	0	0	0	0	0	0	0	1
816	7	site10	10_2	6	183	1	1	1.52	21	15.25	16.3	14.8	18.4	65.4	2.98	2.1	0.7	0.74	12.3	89.8	0.1	0	1	15	5	0	0	0	1	0	1	1	1	0	0	0	1	0	0	0	0
817	7	site10	10_3	9	183	1	1	1.52	21	15.25	16.3	14.8	18.4	65.4	2.82	2.95	0.71	0.86	11.2	92.4	0	0	1	15	10	0	0	0	0	0	0	0	1	1	1	0	1	1	0	0	0
818	7	site10	10_4	12	183	1	1	1.52	21	15.25	16.3	14.8	18.4	65.4	0.94	1.34	0.62	0.78	11.5	92.5	0	0	1	15	5	5	0	0	1	0	1	0	0	0	0	0	0	0	0	0	0
819	7	site10	10_5	15	183	1	1	1.52	21	15.25	16.3	14.8	18.4	65.4	0.74	1.05	0.65	0.65	11.7	92.6	0	0	1	20	20	0	0	0	0	0	0	0	0	0	0	0	0	0	0	0	0
820	7	site10	10_6	18	183	1	1	1.52	21	15.25	16.3	14.8	18.4	65.4	0.74	1.05	0.65	0.65	11.6	92.6	0	0	1	40	40	0	0	0	0	0	0	0	0	0	0	0	0	0	0	0	0
821	7	site10	10_7	21	183	1	1	1.52	21	15.25	16.3	14.8	18.4	65.4	0.74	1.05	0.65	0.65	11	92.6	0	0	1	50	50	0	0	0	0	0	0	0	0	0	0	0	0	0	0	0	0
822	7	site13	13_1	3	208	1	8	10	30	11.5	13.3	19.3	23.5	69.8	8	10	0.85	0.85	12.8	81	92.5	17.4	1	0	4	0	0	0	0	0	0	0	0	0	0	0	0	0	0	0	0
823	7	site13	13_2	6	208	1	8	10	30	11.5	13.3	19.3	23.5	69.8	6	0.87	0.7	0.7	10.5	88.7	61.3	0.6	1	0	5	0	0	0	0	0	0	0	1	0	1	0	1	0	0	0	0
824	7	site13	13_3	9	208	1	8	10	30	11.5	13.3	19.3	23.5	69.8	8	0.85	0.7	0.7	10.2	89.4	23.4	0.5	1	0	3	0	0	0	0	0	0	0	0	0	0	0	0	0	0	0	0
825	7	site13	13_4	12	208	1	8	10	30	11.5	13.3	19.3	23.5	69.8	2.95	10	0.7	0.7	9.8	90	9.6	0.3	1	5	10	0	0	0	0	0	0	1	0	0	0	0	0	0	0	0	0
826	7	site13	13_5	15	208	1	8	10	30	11.5	13.3	19.3	23.5	69.8	3.05	20	0.8	0.9	8.6	92.2	32	0.5	1	0	10	0	0	0	0	0	1	0	1	0	1	1	1	1	2	0	0
827	7	site13	13_6	18	208	1	8	10	30	11.5	13.3	19.3	23.5	69.8	2.21	6	0.9	0.9	8.1	93.3	16	0.3	1	2	2	0	0	0	0	0	1	1	0	0	0	0	0	1	1	0	0
828	7	site13	13_7	21	208	1	8	10	30	11.5	13.3	19.3	23.5	69.8	6	7	0.75	0.9	8.1	93.5	0.1	0	1	40	5	0	0	0	0	0	0	0	0	0	0	0	0	0	0	0	0
829	7	site13	13_8	24	208	1	8	10	30	11.5	13.3	19.3	23.5	69.8	5	1.5	0.75	0.9	8	93.6	0	0	1	50	50	0	0	0	0	0	0	0	1	0	1	0	1	0	0	0	0
830	7	site13	13_9	27	208	1	8	10	30	11.5	13.3	19.3	23.5	69.8	3.6	0.87	0.7	0.78	8.1	93.7	0	0	1	15	10	0	0	0	0	0	0	0	0	0	0	0	0	0	0	0	0
831	7	site13	13_10	30	208	1	8	10	30	11.5	13.3	19.3	23.5	69.8	4	0.8	0.8	0.8	8.2	93.9	0	0	1	50	30	0	0	0	0	0	0	0	0	0	0	0	0	0	0	0	0
832	7	site13	13_11	15	208	2	2.95	10	30	11.5	13.3	19.3	23.5	69.8	2.54	8	0.85	0.85	9.5	90.3	3.2	0.1	1	20	10	0	0	0	0	0	0	0	0	0	0	0	0	0	0	0	0
833	7	site13	13_12	18	208	2	2.95	10	30	11.5	13.3	19.3	23.5	69.8	1.54	7	0.95	0.9	9.3	91.4	1.3	0.1	1	7	20	0	0	0	0	0	0	0	0	0	0	0	0	0	0	0	0
834	7	site13	13_14	6	208	3	0.8	2	30	11.5	13.3	19.3	23.5	69.8	0.65	1.8	0.75	0.5	11.3	83.5	11	0.7	1	10	20	0	0	1	0	0	0	0	0	0	0	0	0	0	0	0	0
835	7	site13	13_15	9	208	3	2	2	30	11.5	13.3	19.3	23.5	69.8	0.58	0.9	0.74	0.51	10.7	85.3	0	0	1	3	15	0	0	0	0	0	0	0	0	0	0	0	0	0	0	0	0
836	7	site12	12_1	3	208	1	1.57	1.35	6	10.45	11.45	18	26	57	2.1	1.65	0.7	0.9	14.5	87.6	16.7	0.1	1	15	3	0	0	10	1	1	1	1	1	0	0	1	1	0	0	0	0
837	7	site12	12_2	6	208	1	1.57	1.35	6	10.45	11.45	18	26	57	0.65	0.6	0.7	0.75	10.6	91.7	0.1	0	1	2	20	0	0	0	0	1	1	1	1	1	1	0	1	1	1	0	0
838	7	site14	14_1	3	210	1	1.3	1.8	60	14.55	16.55	21	28.5	41.5	1.3	2	0.81	0.93	25.7	47.2	355	32.5	0	1	0	0	0	0	0	0	0	0	0	0	0	0	0	0	0	0	0
839	7	site14	14_2	6	210	1	1.3	1.8	60	14.55	16.55	21	28.5	41.5	2.4	1.7	0.98	0.83	16.4	86.5	80	2	1	0	0	1	0	0	0	0	1	1	0	0	0	0	0	0	0	0	0
840	7	site14	14_3	9	210	1	1.3	1.8	60	14.55	16.55	21	28.5	41.5	3.1	1.79	0.74	0.85	16.3	86	4.6	0.6	1	7	5	0	1	4	1	0	0	0	0	0	0	0	0	0	0	0	0
841	7	site14	14_4	12	210	1	1.3	1.8	60	14.55	16.55	21	28.5	41.5	2.4	1.53	0.9	0.79	15.4	87.5	0.2	0	1	10	10	4	3	6	1	0	0	0	1	0	0	1	0	2	0	0	0
842	7	site14	14_5	15	210	1	1.3	1.8	60	14.55	16.55	21	28.5	41.5	1.9	0.97	0.64	0.72	15.3	87	0	0	1	6	3	2	2	0	0	0	0	0	0	0	0	0	0	2	0	0	0
843	7	site14	14_6	18	210	1	1.3	1.8	60	14.55	16.55	21	28.5	41.5	2.01	0.86	0.54	0.59	14.2	89.8	0	0	1	15	10	1	1	2	1	0	0	0	1	0	0	1	0	1	0	0	0
844	7	site14	14_7	21	210	1	1.3	1.8	60	14.55	16.55	21	28.5	41.5	1.16	0.84	0.58	0.67	13.8	91.9	0	0	1	3	20	0	0	0	0	0	0	0	1	1	0	0	1	1	0	0	0
845	7	site14	14_8	24	210	1	1.3	1.8	60	14.55	16.55	21	28.5	41.5	1.9	0.72	0.68	0.62	13.3	92	0	0	1	15	15	0	1	0	1	0	0	0	1	0	0	1	0	2	0	0	0
846	7	site14	14_9	27	210	1	1.3	1.8	60	14.55	16.55	21	28.5	41.5	1.13	0.82	0.55	0.57	13	92.4	0	0	1	20	2	1	0	0	0	0	0	0	1	1	0	0	1	1	0	0	0
847	7	site14	14_10	30	210	1	1.3	1.8	60	14.55	16.55	21	28.5	41.5	1.1	0.85	0.82	0.63	12.8	92.8	0	0	1	10	15	0	0	0	0	0	0	0	1	1	0	0	1	0	0	0	0
848	7	site14	14_11	33	210	1	1.3	1.8	60	14.55	16.55	21	28.5	41.5	0.71	0.87	0.84	0.86	12.8	93	0	0	1	10	15	0	0	0	0	0	0	0	0	0	0	0	0	0	0	0	0
849	7	site14	14_12	36	210	1	1.3	1.8	60	14.55	16.55	21	28.5	41.5	1.25	1.65	0.58	0.71	12.5	93	0	0	1	10	10	0	0	0	0	0	0	0	1	0	1	0	1	0	0	0	0
850	7	site14	14_13	39	210	1	1.3	1.8	60	14.55	16.55	21	28.5	41.5	0.67	1.62	0.9	0.74	12.5	93.4	0	0	1	5	2	0	0	0	1	0	0	0	0	0	0	0	0	0	0	0	0
851	7	site14	14_14	42	210	1	1.3	1.8	60	14.55	16.55	21	28.5	41.5	0.52	1.45	0.8	0.9	12.5	93.4	0	0	1	6	0	0	0	2	0	0	0	0	0	0	0	0	0	0	0	1	0
852	7	site14	14_15	45	210	1	1.3	1.8	60	14.55	16.55	21	28.5	41.5	0.83	1.4	0.89	0.76	12.4	93.6	0	0	1	15	6	0	0	0	0	0	0	0	1	0	0	1	0	0	0	0	0
853	7	site14	14_16	48	210	1	1.3	1.8	60	14.55	16.55	21	28.5	41.5	0.96	1.83	0.68	0.93	12.1	94.1	0	0	1	10	20	0	0	0	0	0	0	0	1	1	1	0	1	0	0	0	0
854	7	site14	14_17	51	210	1	1.3	1.8	60	14.55	16.55	21	28.5	41.5	1.18	2.05	0.85	0.96	12.1	94.3	0	0	1	2	7	0	0	0	0	0	0	0	1	1	1	0	1	0	0	0	0
855	7	site14	14_18	54	210	1	1.3	1.8	60	14.55	16.55	21	28.5	41.5	1.83	2.06	0.8	0.79	12.3	94.3	0	0	1	2	15	0	0	0	0	0	0	0	0	0	0	0	0	0	0	0	0
856	7	site14	14_19	57	210	1	1.3	1.8	60	14.55	16.55	21	28.5	41.5	2.18	1.34	0.73	0.82	12.3	94.3	0	0	1	50	10	0	0	0	0	0	0	0	0	0	0	0	0	0	0	0	0
857	7	site14	14_20	60	210	1	1.3	1.8	60	14.55	16.55	21	28.5	41.5	1.42	0.87	0.65	0.5	12.2	94.2	0	0	1	0	0	0	0	0	0	0	0	0	0	0	0	0	0	0	0	0	0
858	7	site15	15_1	3	187	1	2.2	3.5	18	13.38	14.2	17.3	23.6	59	1.47	2.1	0.66	0.82	19.6	81.3	840	180	1	0	0	0	0	0	0	0	0	0	0	0	0	0	0	0	0	0	0
859	7	site15	15_2	6	187	1	2.2	3.5	18	13.38	14.2	17.3	23.6	59	1.21	1.5	0.7	0.52	19.5	78.1	77.4	3.3	1	0	0	0	0	0	0	0	0	0	0	0	0	0	0	0	0	0	0
860	7	site15	15_3	9	187	1	2.2	3.5	18	13.38	14.2	17.3	23.6	59	1.34	1.04	0.5	0.9	18.9	80	9.3	0.2	1	1	0	0	0	1	0	0	0	0	0	0	0	0	0	0	0	0	0
861	7	site15	15_4	12	187	1	2.2	3.5	18	13.38	14.2	17.3	23.6	59	1.08	1.53	0.66	0.82	18	81.4	3.6	0.1	1	2	0	1	1	1	0	0	0	0	0	0	0	0	0	0	0	0	0
862	7	site15	15_5	15	187	1	2.2	3.5	18	13.38	14.2	17.3	23.6	59	0.65	0.86	0.73	0.83	14.8	90.2	0	0	1	0	0	0	0	1	0	0	1	0	0	0	0	0	0	0	0	0	0
863	7	site15	15_6	18	187	1	2.2	3.5	18	13.38	14.2	17.3	23.6	59	1.07	3	0.74	0.86	13.5	92.1	0	0	1	0	0	0	0	1	0	1	0	0	1	1	1	1	1	0	0	0	0
864	7	site15	15_7	15	187	2	2.5	0.8	18	13.38	14.2	17.3	23.6	59	1.43	1.8	0.62	0.76	17.3	87.8	0	0	1	1	0	4	2	2	0	0	1	0	0	0	0	0	0	0	0	0	0
865	7	site15	15_8	18	187	2	2.5	0.8	18	13.38	14.2	17.3	23.6	59	0.42	0.46	0.78	0.6	16.4	84.3	0	0	1	1	0	0	0	0	0	0	1	0	0	0	0	0	0	0	0	0	0
866	7	site11	11_1	3	189	1	1	2	18	17.1	17.3	17.4	23.4	66	1	3.25	0.98	0.98	16.5	84.7	5.6	3.1	1	3	6	0	0	6	0	0	0	0	0	0	0	0	0	0	0	0	1
867	7	site11	11_2	6	189	1	1	2	18	17.1	17.3	17.4	23.4	66	1	3.25	0.98	0.98	16.4	86.6	1	0.1	1	10	15	0	0	3	0	0	0	0	0	0	0	0	0	0	0	0	0
868	7	site11	11_3	9	189	1	1	2	18	17.1	17.3	17.4	23.4	66	1	3.25	0.98	0.98	16.3	87	0.4	0.4	1	4	6	0	0	0	0	0	0	0	0	0	0	0	0	0	0	0	0
869	7	site11	11_4	12	189	1	1	2	18	17.1	17.3	17.4	23.4	66	1	3.25	0.98	0.98	16.3	88.8	0.2	0.2	1	2	5	2	0	3	0	0	0	0	0	0	0	0	0	0	0	0	0
870	7	site11	11_5	15	189	1	1	2	18	17.1	17.3	17.4	23.4	66	1	1.2	0.98	0.98	16.8	90.7	0.1	0.1	1	7	2	0	6	1	0	0	0	0	0	0	0	0	0	0	0	0	0
871	7	site11	11_6	18	189	1	1	2	18	17.1	17.3	17.4	23.4	66	1	1	0.98	0.98	16.5	90.4	0	0	1	2	3	0	2	3	0	0	0	0	0	0	0	0	0	0	0	0	1
876	8	site1	1_1	3	221	1	1.4	0.85	12	14.15	14.45	20	24.1	61.9	1.41	1.88	0.64	0.94	16.2	89.9	30	1.6	0	0	0	0	0	0	0	0	0	0	0	0	0	0	0	0	0	0	0
877	8	site1	1_2	6	221	1	1.4	0.85	12	14.15	14.45	20	24.1	61.9	0.93	1.76	0.64	0.75	17.4	93.1	0.2	0	1	0	0	1	0	0	0	0	0	0	0	0	0	0	0	0	0	0	0
878	8	site1	1_3	9	221	1	1.4	0.85	12	14.15	14.45	20	24.1	61.9	2.6	0.94	0.75	0.6	18.3	86.2	0.2	0	1	0	0	0	1	1	0	0	0	0	0	0	0	0	0	0	0	0	0
879	8	site1	1_4	12	221	1	1.4	0.85	12	14.15	14.45	20	24.1	61.9	1.3	0.45	0.45	0.45	17.7	86.5	0	0	1	0	0	0	0	0	0	0	0	0	0	0	0	0	0	0	0	0	0
880	8	site1	1_5	6	221	2	3.5	2	12	14.15	14.45	20	24.1	61.9	3.1	4	0.7	0.8	15.9	90.6	0	0	1	1	0	1	1	1	0	0	1	0	1	1	1	1	1	0	0	0	0
881	8	site2	2_1	3	221	1	1.1	2	33	9.5	10.2	19.8	24	58.8	1.17	2.08	0.7	0.76	17.6	81.6	149.7	26.6	0	0	0	1	0	2	0	0	0	0	0	0	0	0	0	0	0	0	0
882	8	site2	2_2	6	221	1	1.1	2	33	9.5	10.2	19.8	24	58.8	1.33	1.98	0.86	0.77	16.8	84.3	49.7	3.3	1	1	2	2	0	2	0	0	0	1	0	0	0	0	0	0	0	0	0
883	8	site2	2_3	9	221	1	1.1	2	33	9.5	10.2	19.8	24	58.8	1.9	1.6	0.84	0.77	16.3	85.4	0.1	0	1	3	2	1	0	0	0	0	1	0	0	0	0	0	0	0	0	0	0
884	8	site2	2_4	12	221	1	1.1	2	33	9.5	10.2	19.8	24	58.8	3.26	1.8	0.95	0.94	16.4	87.5	0	0	1	1	3	4	0	0	0	0	1	0	1	0	0	1	0	0	0	0	0
885	8	site2	2_5	15	221	1	1.1	2	33	9.5	10.2	19.8	24	58.8	2.1	2.1	0.7	0.82	16.5	89.3	0	0	1	6	6	1	0	0	0	0	0	0	0	0	0	0	0	0	0	0	1
886	8	site2	2_6	18	221	1	1.1	2	33	9.5	10.2	19.8	24	58.8	1.69	2.33	0.71	0.77	16.4	89.3	0	0	1	1	10	0	0	0	0	0	0	0	0	0	0	0	0	0	0	0	0
887	8	site2	2_7	21	221	1	1.1	2	33	9.5	10.2	19.8	24	58.8	2.25	2.98	0.82	0.8	16.5	90.1	0	0	1	5	5	1	0	0	0	0	0	0	0	0	0	0	0	0	0	0	0
888	8	site2	2_8	24	221	1	1.1	2	33	9.5	10.2	19.8	24	58.8	1.95	1.83	0.7	0.7	16.8	91.3	0	0	1	1	2	0	0	0	0	0	0	0	0	0	0	0	0	0	0	0	0
889	8	site2	2_9	27	221	1	1.1	2	33	9.5	10.2	19.8	24	58.8	1.33	2.19	0.77	0.8	16.8	91	0	0	1	1	3	2	0	0	0	0	1	0	0	0	0	0	0	0	0	0	0
890	8	site2	2_10	30	221	1	1.1	2	33	9.5	10.2	19.8	24	58.8	1.34	1.81	0.7	0.77	17	91.2	0	0	1	0	0	0	0	0	0	0	0	0	0	0	0	0	0	0	0	0	0
891	8	site2	2_11	33	221	1	1.1	2	33	9.5	10.2	19.8	24	58.8	1.1	1.76	0.77	0.76	17	91.1	0	0	1	0	0	0	0	0	0	0	0	0	0	0	0	0	0	0	0	0	0
892	8	site3	3_1	3	224	1	1.6	1.1	18	9.15	10.1	17.6	21	70.2	0.86	2.1	0.85	0.75	17.2	81.5	1.4	0.1	1	5	10	3	1	12	1	1	1	1	0	0	0	0	0	0	0	1	1
893	8	site3	3_2	6	224	1	1.6	1.1	18	9.15	10.1	17.6	21	70.2	0.9	0.6	0.6	0.6	13.2	83.7	0.1	0	1	50	50	1	3	10	0	1	0	1	1	0	1	0	1	2	2	0	1
894	8	site3	3_3	9	224	1	1.6	1.1	18	9.15	10.1	17.6	21	70.2	5.5	2.17	0.76	0.8	11.4	88.4	0	0	1	50	30	0	0	0	0	1	0	0	0	0	0	0	0	2	0	0	0
895	8	site3	3_4	12	224	1	1.6	1.1	18	9.15	10.1	17.6	21	70.2	1.87	1.9	0.88	0.87	11.2	89.4	0	0	1	30	30	0	0	0	0	0	0	0	0	0	0	0	0	0	0	0	0
896	8	site3	3_5	15	224	1	1.6	1.1	18	9.15	10.1	17.6	21	70.2	0.87	1.3	0.6	0.92	11.3	90	0	0	1	30	30	0	0	0	0	0	0	0	0	0	0	0	0	0	0	0	0
897	8	site3	3_6	18	224	1	1.6	1.1	18	9.15	10.1	17.6	21	70.2	1.1	1.38	0.71	0.48	11.4	90.3	0	0	1	5	10	0	0	0	0	0	0	0	0	0	0	0	0	0	0	0	0
898	8	site3	3_7	9	224	2	0.93	1.2	18	9.15	10.1	17.6	21	70.2	0.6	1.4	0.72	0.67	12.6	84.2	0	0	1	30	30	0	0	0	0	0	0	0	0	0	0	0	0	0	0	0	0
899	8	site3	3_8	12	224	2	0.93	1.2	18	9.15	10.1	17.6	21	70.2	1.05	1.33	0.89	0.91	12.4	87.4	0	0	1	30	30	0	0	0	0	0	0	0	0	0	0	0	0	0	0	0	0
900	8	site3	3_9	15	224	2	0.93	1.2	18	9.15	10.1	17.6	21	70.2	0.88	0.72	0.76	0.76	12.4	88.7	0	0	1	50	20	0	0	1	0	1	0	0	0	0	0	0	0	0	0	0	0
901	8	site3	3_10	18	224	2	0.93	1.2	18	9.15	10.1	17.6	21	70.2	0.7	0.43	0.43	0.43	12.4	89.3	0	0	1	30	10	0	1	0	0	0	0	0	0	0	0	0	0	0	0	0	0
902	8	site4	4_1	3	221	1	1.17	2	15	12.55	14	21.6	20.1	74	1.49	3.5	0.74	0.66	17.6	82.8	155.5	37.2	0	0	0	0	0	0	0	0	0	1	0	0	0	0	0	0	0	0	0
903	8	site4	4_2	6	221	1	1.17	2	15	12.55	14	21.6	20.1	74	1.34	2.64	0.8	0.83	16.4	87.2	30.2	13.7	1	3	0	0	0	0	0	0	0	1	0	0	0	0	0	0	0	0	0
904	8	site4	4_3	9	221	1	1.17	2	15	12.55	14	21.6	20.1	74	1.2	6	0.8	0.86	16.1	89	17.6	1	1	2	0	0	0	0	0	0	0	0	0	0	0	0	0	0	0	0	0
905	8	site4	4_4	12	221	1	1.17	2	15	12.55	14	21.6	20.1	74	0.93	3.09	0.9	0.98	15.4	93.1	5.2	0.1	1	0	0	1	0	1	0	0	0	0	1	0	1	1	1	0	0	0	0
906	8	site4	4_5	15	221	1	1.17	2	15	12.55	14	21.6	20.1	74	1.25	1.1	0.58	0.64	14	92.4	0	0	1	0	0	0	0	0	0	0	0	0	1	1	1	1	1	0	0	0	0
907	8	site5	5_1	3	221	1	1.4	4	9	14.05	14.13	18.8	22.4	66.5	1.35	2.3	0.68	0.73	17.4	85.8	54	3	1	0	0	0	0	0	0	0	0	1	0	0	0	0	0	0	0	0	0
908	8	site5	5_2	6	221	1	1.4	4	9	14.05	14.13	18.8	22.4	66.5	1.37	2.31	0.74	0.8	16.9	82.3	42.7	1.6	1	0	1	0	0	0	0	0	1	1	0	0	0	0	0	0	0	0	0
909	8	site5	5_3	9	221	1	1.4	4	9	14.05	14.13	18.8	22.4	66.5	1.76	5	0.8	0.75	17	89.6	12.3	0.5	1	0	0	0	0	2	0	0	0	0	0	0	0	0	0	0	0	0	0
910	8	site6	6_1	3	223	1	1.5	1.2	10	14.35	15.18	20.8	28.3	45.5	0.77	1.5	0.75	0.95	18	83.8	3.5	0.2	0	2	2	4	1	4	0	0	1	0	0	0	0	0	0	0	0	0	1
911	8	site6	6_2	6	223	1	1.5	1.2	10	14.35	15.18	20.8	28.3	45.5	2.3	1.6	0.78	0.6	15.9	84.5	0.6	0	1	30	10	1	9	7	1	1	1	0	0	0	0	0	0	0	0	0	0
912	8	site6	6_3	9	223	1	1.5	1.2	10	14.35	15.18	20.8	28.3	45.5	2.5	0.7	0.7	0.45	15.2	88.8	0	0	1	10	20	0	0	2	1	0	1	1	1	0	1	0	1	1	0	0	0
913	8	site6	6_4	10	223	1	1.5	1.2	10	14.35	15.18	20.8	28.3	45.5	2.5	1.2	0.7	0.5	14.9	88.3	0	0	1	10	10	0	0	1	1	0	0	0	0	0	0	0	0	1	0	0	0
914	8	site7	7_1	3	223	1	0.98	2.2	51	15.3	16.5	23.7	28	46.2	1.34	1.96	0.9	0.87	19.6	78.5	33	1.6	0	0	0	4	0	1	1	0	0	0	0	0	0	0	0	0	0	0	0
915	8	site7	7_2	6	223	1	0.98	2.2	51	15.3	16.5	23.7	28	46.2	0.76	1.92	0.81	0.98	19.9	76.2	6	0.3	1	2	3	6	0	2	1	0	0	0	0	0	0	0	0	0	0	0	0
916	8	site7	7_3	9	223	1	0.98	2.2	51	15.3	16.5	23.7	28	46.2	0.95	1.47	0.82	0.85	15.1	84.2	0	0	1	3	3	2	15	5	1	0	0	1	0	0	0	0	0	0	0	0	1
917	8	site7	7_4	12	223	1	0.98	2.2	51	15.3	16.5	23.7	28	46.2	1.14	1.16	0.91	0.83	14.9	86	0	0	1	5	5	0	4	3	1	0	0	1	0	0	0	0	0	0	0	0	0
918	8	site7	7_5	15	223	1	0.98	2.2	51	15.3	16.5	23.7	28	46.2	1	1.32	0.89	0.9	14.1	87.5	0	0	1	3	3	0	3	7	1	1	0	0	0	0	0	0	0	0	0	0	0
919	8	site7	7_6	18	223	1	0.98	2.2	51	15.3	16.5	23.7	28	46.2	0.9	1.28	0.86	0.92	14	88.7	0	0	1	5	10	0	0	14	1	0	0	0	0	0	0	0	0	0	0	0	0
920	8	site7	7_7	21	223	1	0.98	2.2	51	15.3	16.5	23.7	28	46.2	10	5	0.81	0.88	13.3	90.2	0	0	1	10	10	0	0	8	0	0	0	0	1	0	1	0	1	0	0	0	0
921	8	site7	7_8	24	223	1	0.98	2.2	51	15.3	16.5	23.7	28	46.2	6	8	0.9	0.66	13.2	90.9	0	0	1	30	20	0	1	2	0	0	0	0	0	0	0	0	0	0	0	0	0
922	8	site7	7_9	27	223	1	0.98	2.2	51	15.3	16.5	23.7	28	46.2	2.5	3	0.88	0.84	13.2	91.1	0	0	1	5	30	0	0	0	0	0	0	0	0	0	0	0	0	0	0	0	0
923	8	site7	7_10	30	223	1	0.98	2.2	51	15.3	16.5	23.7	28	46.2	1.58	1.67	0.75	0.7	13.1	91.2	0	0	1	20	15	0	0	0	0	0	0	0	0	0	0	0	0	0	0	0	0
924	8	site7	7_11	33	223	1	0.98	2.2	51	15.3	16.5	23.7	28	46.2	1.73	2.5	0.84	0.8	13.2	92.4	0	0	1	20	30	0	0	0	0	0	0	0	0	0	0	0	0	0	0	0	0
925	8	site7	7_12	36	223	1	0.98	2.2	51	15.3	16.5	23.7	28	46.2	1.16	1.6	0.7	0.8	13.3	92	0	0	1	40	30	0	2	0	0	0	0	0	1	1	0	0	1	0	0	0	0
926	8	site7	7_13	39	223	1	0.98	2.2	51	15.3	16.5	23.7	28	46.2	2.6	2.3	0.83	0.78	13.1	92.5	0	0	1	15	15	0	1	0	0	0	0	0	0	0	0	0	0	0	0	1	0
927	8	site7	7_14	42	223	1	0.98	2.2	51	15.3	16.5	23.7	28	46.2	3.08	2.3	0.9	0.85	13	92.3	0	0	1	15	20	0	0	0	0	0	0	1	1	1	0	0	1	0	0	0	0
928	8	site7	7_15	45	223	1	0.98	2.2	51	15.3	16.5	23.7	28	46.2	2.63	3.5	0.9	0.88	13	92.6	0	0	1	15	10	0	0	0	0	1	0	1	1	1	0	0	1	0	0	0	0
929	8	site7	7_16	48	223	1	0.98	2.2	51	15.3	16.5	23.7	28	46.2	1.44	1.34	0.87	0.84	13.1	92.8	0	0	1	10	10	0	3	1	0	0	0	1	0	0	0	0	0	0	0	1	0
930	8	site7	7_17	3	223	2	0.98	2.2	51	15.3	16.5	23.7	28	46.2	80	70	70	70	14.8	93.6	0	0	0	0	0	0	1	0	0	0	0	1	0	0	0	0	0	0	0	1	0
931	8	site8	8_1	3	222	1	1.85	1.3	12	10.35	11.05	18.5	26.3	51.8	1.17	1.53	0.69	0.77	15	76.7	36	0.6	1	5	5	5	3	7	0	1	1	0	0	0	0	0	0	0	0	0	0
932	8	site8	8_2	6	222	1	1.85	1.3	12	10.35	11.05	18.5	26.3	51.8	0.89	1.68	0.72	0.82	13.7	79	0.5	0	1	10	15	4	6	3	0	0	1	0	0	0	0	0	0	0	0	0	1
933	8	site8	8_3	9	222	1	1.85	1.3	12	10.35	11.05	18.5	26.3	51.8	2.2	2.1	0.89	0.73	13.6	84.2	0	0	1	50	50	0	0	5	0	0	0	0	0	0	0	0	0	0	0	0	0
934	8	site8	8_4	12	222	1	1.85	1.3	12	10.35	11.05	18.5	26.3	51.8	1.73	1.3	0.9	0.89	13.5	84.5	0	0	1	50	50	0	0	0	0	0	0	0	0	0	0	0	0	3	0	0	0
935	8	site9	9_1	3	222	1	2.4	1.22	15	12.1	12.3	20.3	27.4	58.6	1.56	1.35	0.77	0.8	16.2	78.3	66.6	3.3	1	1	2	1	3	2	0	0	0	1	0	0	0	0	0	0	0	0	0
936	8	site9	9_2	6	222	1	2.4	1.22	15	12.1	12.3	20.3	27.4	58.6	1.98	1.94	0.81	0.78	15.7	89.2	20.2	0.1	1	10	15	1	0	11	0	0	0	1	0	0	0	0	0	0	0	0	0
937	8	site9	9_3	9	222	1	2.4	1.22	15	12.1	12.3	20.3	27.4	58.6	1.06	1.47	0.78	0.74	15.4	81.7	0.1	0	1	10	10	0	1	0	0	0	1	0	0	0	0	0	0	0	0	0	0
938	8	site9	9_4	12	222	1	2.4	1.22	15	12.1	12.3	20.3	27.4	58.6	1.74	1.18	0.64	0.61	15.3	81.9	0	0	1	6	8	0	0	0	0	0	1	0	0	0	0	0	0	1	0	0	0
939	8	site9	9_5	15	222	1	2.4	1.22	15	12.1	12.3	20.3	27.4	58.6	0.71	0.64	0.54	0.59	15.9	88.6	0	0	1	10	10	0	1	1	0	0	1	1	0	0	0	0	0	0	0	0	0
940	8	site10	10_1	3	222	1	1	1.52	21	12.35	13.15	19.5	27.9	55.9	1.8	2.04	0.87	0.75	16.2	85	48.5	2.1	0	1	1	2	0	0	0	0	0	1	0	0	0	0	0	0	0	0	0
941	8	site10	10_2	6	222	1	1	1.52	21	12.35	13.15	19.5	27.9	55.9	2.98	2.1	0.7	0.74	15.8	85.6	0.1	0	1	5	10	1	0	3	0	0	1	0	1	0	0	0	1	0	0	0	0
942	8	site10	10_3	9	222	1	1	1.52	21	12.35	13.15	19.5	27.9	55.9	2.82	2.95	0.71	0.86	15.7	90.8	0.1	0	1	6	20	0	1	4	1	0	0	1	1	0	1	0	1	0	1	0	0
943	8	site10	10_4	12	222	1	1	1.52	21	12.35	13.15	19.5	27.9	55.9	0.94	1.34	0.62	0.78	14.2	88.2	0	0	1	15	15	0	0	2	0	0	0	0	1	0	1	0	1	0	0	0	0
944	8	site10	10_5	15	222	1	1	1.52	21	12.35	13.15	19.5	27.9	55.9	0.74	1.05	0.65	0.65	14.2	90.2	0	0	1	10	10	0	0	0	0	0	0	0	0	0	0	0	0	0	0	0	0
945	8	site10	10_6	18	222	1	1	1.52	21	12.35	13.15	19.5	27.9	55.9	0.74	1.05	0.65	0.65	14.1	90	0	0	1	5	10	0	0	0	0	0	0	0	0	0	0	0	0	0	0	0	0
946	8	site10	10_7	21	222	1	1	1.52	21	12.35	13.15	19.5	27.9	55.9	0.74	1.05	0.65	0.65	13.9	90.1	0	0	1	10	10	0	0	0	0	0	0	0	0	0	0	0	0	0	0	0	0
947	8	site13	13_1	3	224	1	8	10	30	11.5	13	18.2	22.4	56.3	8	10	0.85	0.85	13.1	80.5	116	21.1	1	0	10	0	0	0	0	0	0	0	0	0	0	0	0	0	0	0	0
948	8	site13	13_2	6	224	1	8	10	30	11.5	13	18.2	22.4	56.3	6	0.87	0.7	0.7	10.9	87	61	0.5	1	0	5	0	0	0	0	0	0	1	1	0	0	0	1	0	0	0	0
949	8	site13	13_3	9	224	1	8	10	30	11.5	13	18.2	22.4	56.3	8	0.85	0.7	0.7	10.7	87.3	24.4	0.5	1	0	5	0	0	0	0	0	0	0	0	0	0	0	0	0	0	0	0
950	8	site13	13_4	12	224	1	8	10	30	11.5	13	18.2	22.4	56.3	2.95	10	0.7	0.7	10	87.6	12.7	0.3	1	10	10	0	0	0	0	0	0	0	0	0	0	0	0	0	0	0	0
951	8	site13	13_5	15	224	1	8	10	30	11.5	13	18.2	22.4	56.3	3.05	20	0.8	0.9	9.3	89.7	34.6	5.5	1	1	10	0	0	0	0	0	0	0	0	0	0	0	0	0	1	0	0
952	8	site13	13_6	18	224	1	8	10	30	11.5	13	18.2	22.4	56.3	2.21	6	0.9	0.9	8.5	91.7	22.6	0.2	1	10	15	0	0	0	1	0	1	1	0	0	0	0	0	0	0	0	0
953	8	site13	13_7	21	224	1	8	10	30	11.5	13	18.2	22.4	56.3	6	7	0.75	0.9	8.4	92.2	0.3	0	1	20	10	0	0	0	0	0	0	0	0	0	0	0	0	0	0	0	0
954	8	site13	13_8	24	224	1	8	10	30	11.5	13	18.2	22.4	56.3	5	1.5	0.75	0.9	8.4	92.4	0.1	0	1	50	25	0	0	0	0	0	0	0	0	0	0	0	0	0	0	0	0
955	8	site13	13_9	27	224	1	8	10	30	11.5	13	18.2	22.4	56.3	3.6	0.87	0.7	0.78	8.5	92.4	0	0	1	20	20	0	0	0	0	0	0	0	0	0	0	0	0	0	0	0	0
956	8	site13	13_10	30	224	1	8	10	30	11.5	13	18.2	22.4	56.3	4	0.8	0.8	0.8	8.5	92.5	0	0	1	25	25	0	0	0	0	0	0	0	0	0	0	0	0	0	0	0	0
957	8	site13	13_11	15	224	2	2.95	10	30	11.5	13	18.2	22.4	56.3	2.54	8	0.85	0.85	9	88.7	4.5	0.1	1	15	20	0	0	0	0	0	0	0	0	0	0	0	0	0	0	0	0
958	8	site13	13_12	18	224	2	2.95	10	30	11.5	13	18.2	22.4	56.3	1.54	7	0.95	0.9	9.7	89.4	1.7	0.1	1	30	30	0	0	0	0	0	0	0	0	0	0	0	0	0	0	0	0
959	8	site13	13_14	6	224	3	0.8	2	30	11.5	13	18.2	22.4	56.3	0.65	1.8	0.75	0.5	12.3	79.7	0.3	0	1	2	15	0	2	0	0	0	0	0	0	0	0	0	0	0	0	0	0
960	8	site13	13_15	9	224	3	2	2	30	11.5	13	18.2	22.4	56.3	0.58	0.9	0.74	0.51	10.8	84.4	0	0	1	2	10	0	0	0	0	0	0	0	0	0	0	0	0	0	0	0	0
961	8	site12	12_1	3	224	1	1.57	1.35	6	11.05	11.45	17.6	22.9	63	2.1	1.65	0.7	0.9	15	86.7	18	0.3	1	10	5	0	0	5	1	0	1	1	1	0	0	1	0	0	0	0	0
962	8	site12	12_2	6	224	1	1.57	1.35	6	11.05	11.45	17.6	22.9	63	0.65	0.6	0.7	0.75	11.3	88.4	0.1	0	1	1	10	0	0	0	1	0	1	1	1	1	0	1	1	0	0	0	0
963	8	site14	14_1	3	223	1	1.3	1.8	60	14.4	16	21.8	32	34	1.3	2	0.81	0.93	24.5	53.8	356	24.5	0	0	0	0	0	0	0	0	0	0	0	0	0	0	0	0	0	0	0
964	8	site14	14_2	6	223	1	1.3	1.8	60	14.4	16	21.8	32	34	2.4	1.7	0.98	0.83	17.7	81.4	67.2	1.7	0	0	0	0	0	0	1	0	0	0	0	0	0	0	0	0	0	0	0
965	8	site14	14_3	9	223	1	1.3	1.8	60	14.4	16	21.8	32	34	3.1	1.79	0.74	0.85	17.1	83	8.7	0.6	1	5	8	1	0	5	0	0	0	0	0	0	0	0	0	0	0	0	0
966	8	site14	14_4	12	223	1	1.3	1.8	60	14.4	16	21.8	32	34	2.4	1.53	0.9	0.79	17.4	82.6	0.2	0	1	7	10	2	4	3	1	0	0	0	0	0	0	0	0	2	0	0	0
967	8	site14	14_5	15	223	1	1.3	1.8	60	14.4	16	21.8	32	34	1.9	0.97	0.64	0.72	15.1	86.7	0	0	1	10	5	3	1	2	1	0	1	0	0	0	0	0	0	3	0	0	0
968	8	site14	14_6	18	223	1	1.3	1.8	60	14.4	16	21.8	32	34	2.01	0.86	0.54	0.59	14.4	88.7	0	0	1	15	15	0	1	0	1	0	0	0	1	0	0	1	0	0	0	0	0
969	8	site14	14_7	21	223	1	1.3	1.8	60	14.4	16	21.8	32	34	1.16	0.84	0.58	0.67	14.2	90.2	0	0	1	15	20	0	1	0	1	0	0	0	0	0	0	0	0	0	0	0	0
970	8	site14	14_8	24	223	1	1.3	1.8	60	14.4	16	21.8	32	34	1.9	0.72	0.68	0.62	13.9	90.2	0	0	1	15	15	1	0	0	0	0	0	0	0	0	0	0	0	1	0	0	0
971	8	site14	14_9	27	223	1	1.3	1.8	60	14.4	16	21.8	32	34	1.13	0.82	0.55	0.57	13.7	90.2	0	0	1	20	5	0	0	0	0	0	0	0	1	1	0	0	1	0	0	1	0
972	8	site14	14_10	30	223	1	1.3	1.8	60	14.4	16	21.8	32	34	1.1	0.85	0.82	0.63	13.5	90.5	0	0	1	10	15	0	0	0	0	0	0	0	0	0	0	0	0	0	0	0	0
973	8	site14	14_11	33	223	1	1.3	1.8	60	14.4	16	21.8	32	34	0.71	0.87	0.84	0.86	13.4	90.9	0	0	1	10	20	0	0	0	0	0	0	0	0	0	0	0	0	0	0	0	0
974	8	site14	14_12	36	223	1	1.3	1.8	60	14.4	16	21.8	32	34	1.25	1.65	0.58	0.71	13.1	90.7	0	0	1	40	10	0	0	0	0	0	0	0	0	0	0	0	0	0	0	0	0
975	8	site14	14_13	39	223	1	1.3	1.8	60	14.4	16	21.8	32	34	0.67	1.62	0.9	0.74	12.7	91.2	0	0	1	5	0	0	0	0	0	0	0	0	1	1	0	0	1	0	0	0	0
976	8	site14	14_14	42	223	1	1.3	1.8	60	14.4	16	21.8	32	34	0.52	1.45	0.8	0.9	12.7	91.7	0	0	1	7	1	0	0	0	0	0	0	0	0	0	0	0	0	0	0	0	0
977	8	site14	14_15	45	223	1	1.3	1.8	60	14.4	16	21.8	32	34	0.83	1.4	0.89	0.76	12.6	92	0	0	1	15	10	0	0	0	0	0	0	0	0	0	0	0	0	0	0	0	0
978	8	site14	14_16	48	223	1	1.3	1.8	60	14.4	16	21.8	32	34	0.96	1.83	0.68	0.93	12.7	92.3	0	0	1	15	20	0	0	0	0	0	0	0	0	0	0	0	0	0	0	0	0
979	8	site14	14_17	51	223	1	1.3	1.8	60	14.4	16	21.8	32	34	1.18	2.05	0.85	0.96	12.5	92.6	0	0	1	0	4	0	0	0	0	0	0	0	1	1	0	0	1	0	0	0	0
980	8	site14	14_18	54	223	1	1.3	1.8	60	14.4	16	21.8	32	34	1.83	2.06	0.8	0.79	12.4	92.7	0	0	1	6	10	0	0	1	0	0	0	0	0	0	0	0	0	0	0	0	0
981	8	site14	14_19	57	223	1	1.3	1.8	60	14.4	16	21.8	32	34	2.18	1.34	0.73	0.82	12.5	93	0	0	1	20	10	0	0	0	1	0	0	0	0	0	0	0	0	0	0	0	0
982	8	site14	14_20	60	223	1	1.3	1.8	60	14.4	16	21.8	32	34	1.42	0.87	0.65	0.5	12.5	92.7	0	0	1	10	10	0	0	0	0	0	0	0	0	0	0	0	0	0	0	0	0
983	8	site15	15_1	3	221	1	2.2	3.5	18	11.25	11.55	17.4	24.1	68.2	1.47	2.1	0.66	0.82	21.5	79.5	5560	111.2	0	0	0	0	0	0	0	0	0	0	0	0	0	0	0	0	0	0	0
984	8	site15	15_2	6	221	1	2.2	3.5	18	11.25	11.55	17.4	24.1	68.2	1.21	1.5	0.7	0.52	19.4	86	61.6	4.2	0	0	0	0	0	0	0	0	0	0	0	0	0	0	0	0	0	0	1
985	8	site15	15_3	9	221	1	2.2	3.5	18	11.25	11.55	17.4	24.1	68.2	1.34	1.04	0.5	0.9	19.3	85	8.7	0.1	1	2	0	0	0	1	0	0	0	0	0	0	0	0	0	0	0	0	0
986	8	site15	15_4	12	221	1	2.2	3.5	18	11.25	11.55	17.4	24.1	68.2	1.08	1.53	0.66	0.82	19.5	87	22.2	0	1	0	0	1	5	2	0	0	1	0	0	0	0	0	0	0	0	0	0
987	8	site15	15_5	15	221	1	2.2	3.5	18	11.25	11.55	17.4	24.1	68.2	0.65	0.86	0.73	0.83	17.3	87.3	0	0	1	0	0	0	0	0	0	0	1	0	0	0	0	0	0	0	0	0	0
988	8	site15	15_6	18	221	1	2.2	3.5	18	11.25	11.55	17.4	24.1	68.2	1.07	3	0.74	0.86	16.1	88.5	0	0	1	0	0	0	2	0	0	1	0	0	1	0	0	1	0	0	0	0	0
989	8	site15	15_7	15	221	2	2.5	0.8	18	11.25	11.55	17.4	24.1	68.2	1.43	1.8	0.62	0.76	19.3	82	0	0	1	0	0	1	0	1	0	0	1	1	0	0	0	0	0	0	0	0	0
990	8	site15	15_8	18	221	2	2.5	0.8	18	11.25	11.55	17.4	24.1	68.2	0.42	0.46	0.78	0.6	17.2	87	0	0	1	0	0	1	0	0	0	1	1	0	0	0	0	0	0	0	0	0	0
991	8	site11	11_1	3	222	1	1	2	18	14.2	14.45	18.5	25.6	77	1	3.25	0.98	0.98	19.8	83	13.7	7.5	1	4	2	0	1	1	0	0	0	1	0	0	0	0	0	0	0	0	1
992	8	site11	11_2	6	222	1	1	2	18	14.2	14.45	18.5	25.6	77	1	3.25	0.98	0.98	19.4	85.6	2.5	0.4	1	2	3	0	0	6	0	0	0	0	0	0	0	0	0	0	0	0	0
993	8	site11	11_3	9	222	1	1	2	18	14.2	14.45	18.5	25.6	77	1	3.25	0.98	0.98	18.3	90.6	1.4	1.1	1	1	3	0	0	0	0	0	0	0	0	0	0	0	0	0	0	0	0
994	8	site11	11_4	12	222	1	1	2	18	14.2	14.45	18.5	25.6	77	1	3.25	0.98	0.98	18.5	90.7	0.6	0.6	1	2	1	0	0	0	0	0	0	0	0	0	0	0	0	0	0	0	0
995	8	site11	11_5	15	222	1	1	2	18	14.2	14.45	18.5	25.6	77	1	1.2	0.98	0.98	19.4	91	0.6	0.1	1	7	2	0	4	7	0	0	0	0	0	0	0	0	0	1	0	0	0
996	8	site11	11_6	18	222	1	1	2	18	14.2	14.45	18.5	25.6	77	1	1	0.98	0.98	19.3	89.6	0.5	0	1	1	0	1	3	4	0	0	0	0	0	0	0	0	0	0	0	0	0
1001	9	site1	1_1	3	247	1	1.4	0.85	12	12.36	13	17.9	26.2	59.2	1.41	1.88	0.64	0.94	16.7	86	84.5	0.6	0	0	2	0	0	0	0	0	0	1	0	0	0	0	0	0	0	0	0
1002	9	site1	1_2	6	247	1	1.4	0.85	12	12.36	13	17.9	26.2	59.2	0.93	1.76	0.64	0.75	18.4	88.1	0.5	0	0	0	0	0	0	0	0	0	0	0	0	0	0	0	0	0	0	0	0
1003	9	site1	1_3	9	247	1	1.4	0.85	12	12.36	13	17.9	26.2	59.2	2.6	0.94	0.75	0.6	18.3	86	0.1	0	0	0	0	0	0	0	0	0	0	0	0	0	0	0	0	0	0	0	0
1004	9	site1	1_4	12	247	1	1.4	0.85	12	12.36	13	17.9	26.2	59.2	1.3	0.45	0.45	0.45	17.9	86.3	0	0	1	0	0	0	0	0	0	0	0	0	0	0	0	0	0	0	0	0	0
1005	9	site1	1_5	6	247	2	3.5	2	12	12.36	13	17.9	26.2	59.2	3.1	4	0.7	0.8	16.2	88.6	0	0	1	1	0	0	1	0	0	1	0	1	1	0	1	1	1	0	0	0	0
1006	9	site2	2_1	3	247	1	1.1	2	33	10	10.35	17.8	22.8	58.2	1.17	2.08	0.7	0.76	17.6	81.8	90.6	3.1	0	0	0	0	0	0	0	0	0	0	0	0	0	0	0	0	0	0	0
1007	9	site2	2_2	6	247	1	1.1	2	33	10	10.35	17.8	22.8	58.2	1.33	1.98	0.86	0.77	17.1	83.8	20.6	1.6	1	2	1	1	0	0	0	0	0	0	0	0	0	0	0	0	0	0	0
1008	9	site2	2_3	9	247	1	1.1	2	33	10	10.35	17.8	22.8	58.2	1.9	1.6	0.84	0.77	16.8	85.2	0.1	0	1	4	4	2	0	0	0	1	1	0	0	0	0	0	0	0	0	0	0
1009	9	site2	2_4	12	247	1	1.1	2	33	10	10.35	17.8	22.8	58.2	3.26	1.8	0.95	0.94	16.7	86.5	0	0	1	5	8	3	0	0	0	0	1	0	1	0	0	1	0	0	0	0	0
1010	9	site2	2_5	15	247	1	1.1	2	33	10	10.35	17.8	22.8	58.2	2.1	2.1	0.7	0.82	16.6	87.6	0	0	1	10	10	0	0	0	0	0	0	0	0	0	0	0	0	0	0	0	0
1011	9	site2	2_6	18	247	1	1.1	2	33	10	10.35	17.8	22.8	58.2	1.69	2.33	0.71	0.77	16.4	88	0	0	1	2	6	0	0	0	0	0	0	0	1	0	0	1	0	0	0	0	0
1012	9	site2	2_7	21	247	1	1.1	2	33	10	10.35	17.8	22.8	58.2	2.25	2.98	0.82	0.8	16.6	89.8	0	0	1	5	7	3	0	0	0	0	0	0	0	0	0	0	0	0	0	0	0
1013	9	site2	2_8	24	247	1	1.1	2	33	10	10.35	17.8	22.8	58.2	1.95	1.83	0.7	0.7	17	91.3	0	0	1	0	3	1	0	0	0	0	0	0	0	0	0	0	0	0	0	0	0
1014	9	site2	2_9	27	247	1	1.1	2	33	10	10.35	17.8	22.8	58.2	1.33	2.19	0.77	0.8	17	90.8	0	0	1	4	3	0	0	0	0	0	1	0	0	0	0	0	0	0	0	0	0
1015	9	site2	2_10	30	247	1	1.1	2	33	10	10.35	17.8	22.8	58.2	1.34	1.81	0.7	0.77	17.2	91.3	0	0	1	0	1	0	0	0	0	0	0	0	0	0	0	0	0	0	0	0	0
1016	9	site2	2_11	33	247	1	1.1	2	33	10	10.35	17.8	22.8	58.2	1.1	1.76	0.77	0.76	17.2	90.9	0	0	1	0	0	0	0	0	0	0	0	0	0	0	0	0	0	0	0	0	0
1017	9	site3	3_1	3	246	1	1.6	1.1	18	12.55	14	19.6	28	38.9	0.86	2.1	0.85	0.75	16.8	81.8	48.2	0.5	1	2	5	0	1	11	1	1	1	1	0	0	0	0	0	0	0	1	1
1018	9	site3	3_2	6	246	1	1.6	1.1	18	12.55	14	19.6	28	38.9	0.9	0.6	0.6	0.6	15.1	79.5	0.3	0	1	40	40	0	2	10	1	1	0	1	0	0	0	0	0	1	2	1	0
1019	9	site3	3_3	9	246	1	1.6	1.1	18	12.55	14	19.6	28	38.9	5.5	2.17	0.76	0.8	11.8	87.2	0	0	1	50	30	0	0	2	0	1	0	0	0	0	0	0	0	3	1	1	0
1020	9	site3	3_4	12	246	1	1.6	1.1	18	12.55	14	19.6	28	38.9	1.87	1.9	0.88	0.87	11.8	88.5	0	0	1	10	30	0	0	0	0	1	0	0	0	0	0	0	0	0	0	0	0
1021	9	site3	3_5	15	246	1	1.6	1.1	18	12.55	14	19.6	28	38.9	0.87	1.3	0.6	0.92	11.7	88.2	0	0	1	10	10	0	0	0	0	0	0	0	0	0	0	0	0	0	0	0	0
1022	9	site3	3_6	18	246	1	1.6	1.1	18	12.55	14	19.6	28	38.9	1.1	1.38	0.71	0.48	11.6	88.4	0	0	1	15	15	0	0	0	0	0	0	0	0	0	0	0	0	0	0	0	0
1023	9	site3	3_7	9	246	2	0.93	1.2	18	12.55	14	19.6	28	38.9	0.6	1.4	0.72	0.67	13	82.6	0	0	1	20	20	0	0	3	0	1	0	0	0	0	0	0	0	0	0	0	0
1024	9	site3	3_8	12	246	2	0.93	1.2	18	12.55	14	19.6	28	38.9	1.05	1.33	0.89	0.91	12.9	88.3	0	0	1	40	40	0	0	0	0	1	0	1	0	0	0	0	0	0	0	0	0
1025	9	site3	3_9	15	246	2	0.93	1.2	18	12.55	14	19.6	28	38.9	0.88	0.72	0.76	0.76	13	86.5	0	0	1	50	30	0	0	1	0	0	0	0	0	0	0	0	0	0	0	1	0
1026	9	site3	3_10	18	246	2	0.93	1.2	18	12.55	14	19.6	28	38.9	0.7	0.43	0.43	0.43	12.7	87.6	0	0	1	40	20	0	1	0	0	0	0	0	0	0	0	0	0	0	0	0	0
1027	9	site4	4_1	3	247	1	1.17	2	15	11.4	12.11	20	24.9	60	1.49	3.5	0.74	0.66	17.4	83.7	483	6.5	0	0	0	0	0	0	0	0	0	0	0	0	0	0	0	0	0	0	0
1028	9	site4	4_2	6	247	1	1.17	2	15	11.4	12.11	20	24.9	60	1.34	2.64	0.8	0.83	17.4	87.5	106.6	3.1	1	0	1	0	0	0	0	0	0	0	0	0	0	0	0	0	0	0	0
1029	9	site4	4_3	9	247	1	1.17	2	15	11.4	12.11	20	24.9	60	1.2	6	0.8	0.86	17.2	86.8	39.7	0.5	1	4	2	0	0	0	0	0	0	1	0	0	0	0	0	0	0	0	0
1030	9	site4	4_4	12	247	1	1.17	2	15	11.4	12.11	20	24.9	60	0.93	3.09	0.9	0.98	15.6	92	14.6	0.2	1	1	2	0	0	0	0	0	0	0	1	0	0	1	0	0	0	0	0
1031	9	site4	4_5	15	247	1	1.17	2	15	11.4	12.11	20	24.9	60	1.25	1.1	0.58	0.64	15	90	0	0	1	1	1	1	0	0	0	0	0	0	1	1	1	1	1	0	0	0	0
1032	9	site5	5_1	3	247	1	1.4	4	9	12.15	12.34	17.8	25.4	61.1	1.35	2.3	0.68	0.73	18.9	77.6	476	13.4	0	0	0	0	0	1	0	0	0	0	0	0	0	0	0	0	0	0	0
1033	9	site5	5_2	6	247	1	1.4	4	9	12.15	12.34	17.8	25.4	61.1	1.37	2.31	0.74	0.8	17	80.3	108	6.6	0	0	0	0	0	4	0	0	0	0	0	0	0	0	0	0	0	0	0
1034	9	site5	5_3	9	247	1	1.4	4	9	12.15	12.34	17.8	25.4	61.1	1.76	5	0.8	0.75	16	81.5	48	0.7	0	0	0	1	0	1	0	0	1	0	0	0	0	0	0	0	0	0	0
1035	9	site6	6_1	3	245	1	1.5	1.2	10	11.5	12.15	19.3	26.1	42.3	0.77	1.5	0.75	0.95	17.6	82.9	3.7	0.5	0	0	0	5	0	5	1	0	0	0	0	0	0	0	0	0	0	0	0
1036	9	site6	6_2	6	245	1	1.5	1.2	10	11.5	12.15	19.3	26.1	42.3	2.3	1.6	0.78	0.6	15	86.4	1	0	1	20	20	2	5	1	1	0	1	1	0	0	0	0	0	0	0	0	0
1037	9	site6	6_3	9	245	1	1.5	1.2	10	11.5	12.15	19.3	26.1	42.3	2.5	0.7	0.7	0.45	15.1	89.2	0	0	1	10	10	0	1	4	1	0	0	1	1	0	1	0	1	1	0	0	0
1038	9	site6	6_4	10	245	1	1.5	1.2	10	11.5	12.15	19.3	26.1	42.3	2.5	1.2	0.7	0.5	15.1	89.2	0	0	1	5	10	0	1	0	0	0	0	0	0	0	0	0	0	0	0	0	0
1039	9	site7	7_1	3	245	1	0.98	2.2	51	12.35	14	20.9	26.9	40	1.34	1.96	0.9	0.87	19	69.3	75.4	1.5	0	0	0	3	0	0	0	0	0	0	0	0	0	0	0	0	0	0	0
1040	9	site7	7_2	6	245	1	0.98	2.2	51	12.35	14	20.9	26.9	40	0.76	1.92	0.81	0.98	15.2	85.5	16.1	0.5	0	1	1	10	0	4	1	0	0	0	0	0	0	0	0	0	0	0	1
1041	9	site7	7_3	9	245	1	0.98	2.2	51	12.35	14	20.9	26.9	40	0.95	1.47	0.82	0.85	14.2	87.5	0	0	1	6	4	2	17	4	1	1	1	1	0	0	0	0	0	0	0	0	1
1042	9	site7	7_4	12	245	1	0.98	2.2	51	12.35	14	20.9	26.9	40	1.14	1.16	0.91	0.83	14.4	88.9	0	0	1	5	4	0	7	4	1	1	0	0	0	0	0	0	0	0	0	0	0
1043	9	site7	7_5	15	245	1	0.98	2.2	51	12.35	14	20.9	26.9	40	1	1.32	0.89	0.9	13.7	89.4	0	0	1	5	8	0	5	7	1	0	0	1	1	0	1	0	1	0	0	0	0
1044	9	site7	7_6	18	245	1	0.98	2.2	51	12.35	14	20.9	26.9	40	0.9	1.28	0.86	0.92	13.6	90.2	0	0	1	8	10	0	1	20	0	1	0	1	0	0	0	0	0	0	0	0	0
1045	9	site7	7_7	21	245	1	0.98	2.2	51	12.35	14	20.9	26.9	40	10	5	0.81	0.88	13.2	91.4	0	0	1	2	20	0	5	6	1	1	0	0	0	0	0	0	0	0	0	0	0
1046	9	site7	7_8	24	245	1	0.98	2.2	51	12.35	14	20.9	26.9	40	6	8	0.9	0.66	13	92.2	0	0	1	5	25	0	0	2	0	0	0	0	0	0	0	0	0	0	0	0	0
1047	9	site7	7_9	27	245	1	0.98	2.2	51	12.35	14	20.9	26.9	40	2.5	3	0.88	0.84	12.8	92.3	0	0	1	10	20	0	0	0	0	0	0	0	1	0	1	0	1	0	0	0	0
1048	9	site7	7_10	30	245	1	0.98	2.2	51	12.35	14	20.9	26.9	40	1.58	1.67	0.75	0.7	12.9	92.6	0	0	1	20	30	0	0	0	0	0	0	0	0	0	0	0	0	0	0	0	0
1049	9	site7	7_11	33	245	1	0.98	2.2	51	12.35	14	20.9	26.9	40	1.73	2.5	0.84	0.8	12.9	92.7	0	0	1	10	25	0	0	0	0	0	0	0	0	0	0	0	0	0	0	0	0
1050	9	site7	7_12	36	245	1	0.98	2.2	51	12.35	14	20.9	26.9	40	1.16	1.6	0.7	0.8	13	92.8	0	0	1	15	10	0	3	0	0	1	0	0	1	0	0	1	0	0	0	0	0
1051	9	site7	7_13	39	245	1	0.98	2.2	51	12.35	14	20.9	26.9	40	2.6	2.3	0.83	0.78	12.9	92.6	0	0	1	20	10	0	1	5	0	0	0	1	1	0	0	1	0	0	0	0	0
1052	9	site7	7_14	42	245	1	0.98	2.2	51	12.35	14	20.9	26.9	40	3.08	2.3	0.9	0.85	12.9	92.8	0	0	1	20	20	0	1	0	0	0	0	0	1	0	1	1	1	0	0	0	0
1053	9	site7	7_15	45	245	1	0.98	2.2	51	12.35	14	20.9	26.9	40	2.63	3.5	0.9	0.88	13	93	0	0	1	10	15	0	0	0	0	0	0	0	0	0	0	0	0	0	0	0	0
1054	9	site7	7_16	48	245	1	0.98	2.2	51	12.35	14	20.9	26.9	40	1.44	1.34	0.87	0.84	13.1	93.1	0	0	1	10	10	0	3	4	0	0	0	1	0	0	0	0	0	0	0	1	0
1055	9	site7	7_17	3	245	2	0.98	2.2	51	12.35	14	20.9	26.9	40	80	70	70	70	15	93.6	0	0	0	0	0	0	2	3	1	0	0	1	0	0	0	0	0	0	0	1	0
1056	9	site8	8_1	3	243	1	1.85	1.3	12	14.4	15.05	15.8	24.2	46.9	1.17	1.53	0.69	0.77	16.4	68	16.1	2.2	0	0	3	6	3	3	0	0	1	0	0	0	0	0	0	0	0	0	1
1057	9	site8	8_2	6	243	1	1.85	1.3	12	14.4	15.05	15.8	24.2	46.9	0.89	1.68	0.72	0.82	14.3	76.6	0.1	0	1	20	20	9	8	12	0	0	1	1	0	0	0	0	0	0	0	0	1
1058	9	site8	8_3	9	243	1	1.85	1.3	12	14.4	15.05	15.8	24.2	46.9	2.2	2.1	0.89	0.73	13.9	82	0	0	1	40	30	0	1	4	0	0	0	0	0	0	0	0	0	0	0	0	0
1059	9	site8	8_4	12	243	1	1.85	1.3	12	14.4	15.05	15.8	24.2	46.9	1.73	1.3	0.9	0.89	13.4	82.8	0	0	1	30	30	0	0	1	0	0	0	0	0	0	0	0	0	2	0	0	0
1060	9	site9	9_1	3	243	1	2.4	1.22	15	15.25	15.55	18.1	24.7	47.8	1.56	1.35	0.77	0.8	14.9	83.6	40.6	0.7	0	0	0	1	2	1	0	0	0	1	0	0	0	0	0	0	0	0	0
1061	9	site9	9_2	6	243	1	2.4	1.22	15	15.25	15.55	18.1	24.7	47.8	1.98	1.94	0.81	0.78	14.6	84.4	12	0.1	1	10	15	1	5	23	0	0	0	1	0	0	0	0	0	0	0	0	0
1062	9	site9	9_3	9	243	1	2.4	1.22	15	15.25	15.55	18.1	24.7	47.8	1.06	1.47	0.78	0.74	14	86.6	0.1	0	1	6	10	1	0	5	0	0	1	1	0	0	0	0	0	0	0	0	0
1063	9	site9	9_4	12	243	1	2.4	1.22	15	15.25	15.55	18.1	24.7	47.8	1.74	1.18	0.64	0.61	14	88	0	0	1	15	15	0	0	1	0	0	1	1	0	0	0	0	0	1	0	0	0
1064	9	site9	9_5	15	243	1	2.4	1.22	15	15.25	15.55	18.1	24.7	47.8	0.71	0.64	0.54	0.59	14.2	89.2	0	0	1	15	15	0	0	2	0	0	1	1	0	0	0	0	0	0	0	0	0
1065	9	site10	10_1	3	243	1	1	1.52	21	16	16.35	21.2	24.4	50.8	1.8	2.04	0.87	0.75	16.4	81.7	36.7	1.5	1	0	1	0	0	2	0	0	0	1	0	0	0	0	0	1	0	0	0
1066	9	site10	10_2	6	243	1	1	1.52	21	16	16.35	21.2	24.4	50.8	2.98	2.1	0.7	0.74	15.7	83.7	0.2	0.1	1	10	10	3	0	5	1	0	1	1	1	0	0	0	1	0	0	0	0
1067	9	site10	10_3	9	243	1	1	1.52	21	16	16.35	21.2	24.4	50.8	2.82	2.95	0.71	0.86	15.6	84.6	0.2	0	1	10	5	0	1	0	1	0	0	1	0	0	0	0	0	0	0	0	0
1068	9	site10	10_4	12	243	1	1	1.52	21	16	16.35	21.2	24.4	50.8	0.94	1.34	0.62	0.78	14.2	85.5	0	0	1	15	15	1	4	0	0	0	0	1	0	0	0	0	0	0	0	0	0
1069	9	site10	10_5	15	243	1	1	1.52	21	16	16.35	21.2	24.4	50.8	0.74	1.05	0.65	0.65	14.2	87.2	0	0	1	10	2	0	0	0	0	0	0	0	0	0	0	0	0	0	1	0	0
1070	9	site10	10_6	18	243	1	1	1.52	21	16	16.35	21.2	24.4	50.8	0.74	1.05	0.65	0.65	14.1	88.5	0	0	1	10	10	0	0	0	0	0	0	0	0	0	0	0	0	0	0	0	0
1071	9	site10	10_7	21	243	1	1	1.52	21	16	16.35	21.2	24.4	50.8	0.74	1.05	0.65	0.65	13.9	88.7	0	0	1	20	20	0	0	0	0	0	0	0	0	0	0	0	0	0	0	0	0
1072	9	site13	13_1	3	246	1	8	10	30	15.25	16.5	18.4	23.9	51	8	10	0.85	0.85	12.9	80.9	139.6	11.5	1	0	2	0	0	0	0	0	0	0	0	0	0	0	0	0	0	0	0
1073	9	site13	13_2	6	246	1	8	10	30	15.25	16.5	18.4	23.9	51	6	0.87	0.7	0.7	11.1	87.5	71.1	0.4	1	0	5	0	0	0	0	0	0	0	0	0	0	0	0	0	0	0	0
1074	9	site13	13_3	9	246	1	8	10	30	15.25	16.5	18.4	23.9	51	8	0.85	0.7	0.7	11.3	88.1	37.1	0.7	1	0	2	0	0	0	0	0	0	0	0	0	0	0	0	0	0	0	0
1075	9	site13	13_4	12	246	1	8	10	30	15.25	16.5	18.4	23.9	51	2.95	10	0.7	0.7	10.4	87.3	33.1	1.2	1	15	5	0	0	0	0	0	0	0	0	0	0	0	0	0	0	0	0
1076	9	site13	13_5	15	246	1	8	10	30	15.25	16.5	18.4	23.9	51	3.05	20	0.8	0.9	9.2	91.6	24.5	3.5	1	2	5	0	0	0	0	0	0	0	0	0	0	0	0	0	1	0	0
1077	9	site13	13_6	18	246	1	8	10	30	15.25	16.5	18.4	23.9	51	2.21	6	0.9	0.9	8.7	91.4	9.7	0.3	1	5	20	0	0	0	0	0	1	1	1	0	1	0	1	0	1	0	0
1078	9	site13	13_7	21	246	1	8	10	30	15.25	16.5	18.4	23.9	51	6	7	0.75	0.9	8.5	92	0.3	0	1	20	10	0	0	0	0	0	0	0	0	0	0	0	0	0	0	0	0
1079	9	site13	13_8	24	246	1	8	10	30	15.25	16.5	18.4	23.9	51	5	1.5	0.75	0.9	8.5	92.1	0	0	1	50	20	0	0	0	0	0	0	0	0	0	0	0	0	0	0	0	0
1080	9	site13	13_9	27	246	1	8	10	30	15.25	16.5	18.4	23.9	51	3.6	0.87	0.7	0.78	8.6	92.2	0	0	1	15	10	0	0	0	0	0	0	0	0	0	0	0	0	0	0	0	0
1081	9	site13	13_10	30	246	1	8	10	30	15.25	16.5	18.4	23.9	51	4	0.8	0.8	0.8	8.5	92.4	0	0	1	15	10	0	0	0	0	0	0	0	0	0	0	0	0	0	0	0	0
1082	9	site13	13_11	15	246	2	2.95	10	30	15.25	16.5	18.4	23.9	51	2.54	8	0.85	0.85	9.9	88.8	10.4	0.6	1	15	30	0	0	0	0	0	1	0	0	0	0	0	0	1	2	0	0
1083	9	site13	13_12	18	246	2	2.95	10	30	15.25	16.5	18.4	23.9	51	1.54	7	0.95	0.9	9.7	90	2.7	1.5	1	10	25	0	0	0	0	0	0	0	0	0	0	0	0	0	0	0	0
1084	9	site13	13_14	6	246	3	0.8	2	30	15.25	16.5	18.4	23.9	51	0.65	1.8	0.75	0.5	12.2	80.8	2.7	0.1	1	5	10	0	0	0	0	0	0	0	1	0	0	1	0	0	0	0	0
1085	9	site13	13_15	9	246	3	2	2	30	15.25	16.5	18.4	23.9	51	0.58	0.9	0.74	0.51	10.6	87	0	0	1	12	10	0	0	0	0	0	0	0	1	1	0	0	1	0	0	0	0
1086	9	site12	12_1	3	246	1	1.57	1.35	6	14.35	15.17	18.6	25.3	49.3	2.1	1.65	0.7	0.9	15.7	83.2	19.7	0.2	1	3	5	2	0	8	1	0	1	1	1	0	0	1	0	0	0	0	0
1087	9	site12	12_2	6	246	1	1.57	1.35	6	14.35	15.17	18.6	25.3	49.3	0.65	0.6	0.7	0.75	11.2	90	0.1	0	1	2	10	1	0	0	1	0	1	1	1	1	1	1	1	0	0	0	0
1088	9	site14	14_1	3	244	1	1.3	1.8	60	15.15	16.55	21.6	28.9	36.9	1.3	2	0.81	0.93	22.6	54.5	486	53.5	0	0	0	0	0	0	1	0	0	0	0	0	0	0	0	0	0	0	0
1089	9	site14	14_2	6	244	1	1.3	1.8	60	15.15	16.55	21.6	28.9	36.9	2.4	1.7	0.98	0.83	16.9	82.7	84.6	3.5	0	0	0	0	0	0	1	0	0	0	0	0	0	0	0	0	0	0	0
1090	9	site14	14_3	9	244	1	1.3	1.8	60	15.15	16.55	21.6	28.9	36.9	3.1	1.79	0.74	0.85	16.8	82.9	5.6	0.6	1	2	3	0	0	0	0	0	0	0	0	0	0	0	0	1	0	0	0
1091	9	site14	14_4	12	244	1	1.3	1.8	60	15.15	16.55	21.6	28.9	36.9	2.4	1.53	0.9	0.79	16.1	83.3	0.5	0.1	1	15	7	1	1	3	1	0	0	0	0	0	0	0	0	2	0	0	0
1092	9	site14	14_5	15	244	1	1.3	1.8	60	15.15	16.55	21.6	28.9	36.9	1.9	0.97	0.64	0.72	15.1	85.2	0.2	0	1	15	6	4	2	2	1	0	0	0	0	0	0	0	0	1	0	0	0
1093	9	site14	14_6	18	244	1	1.3	1.8	60	15.15	16.55	21.6	28.9	36.9	2.01	0.86	0.54	0.59	14.2	88.4	0	0	1	15	15	0	2	0	0	0	0	0	1	0	0	1	0	1	0	0	0
1094	9	site14	14_7	21	244	1	1.3	1.8	60	15.15	16.55	21.6	28.9	36.9	1.16	0.84	0.58	0.67	13.8	91.3	0	0	1	20	10	0	0	0	0	0	0	0	1	1	0	1	1	2	0	0	0
1095	9	site14	14_8	24	244	1	1.3	1.8	60	15.15	16.55	21.6	28.9	36.9	1.9	0.72	0.68	0.62	13.4	91.5	0	0	1	15	3	0	0	0	1	0	0	0	1	0	0	1	0	0	0	0	0
1096	9	site14	14_9	27	244	1	1.3	1.8	60	15.15	16.55	21.6	28.9	36.9	1.13	0.82	0.55	0.57	13.3	91.6	0	0	1	10	10	0	0	0	0	0	0	0	0	0	0	0	0	0	0	0	0
1097	9	site14	14_10	30	244	1	1.3	1.8	60	15.15	16.55	21.6	28.9	36.9	1.1	0.85	0.82	0.63	13.2	91.4	0	0	1	4	10	1	0	0	0	0	0	0	0	0	0	0	0	0	0	0	0
1098	9	site14	14_11	33	244	1	1.3	1.8	60	15.15	16.55	21.6	28.9	36.9	0.71	0.87	0.84	0.86	12.8	91.7	0	0	1	15	10	1	0	0	0	0	0	0	1	1	0	0	1	0	0	0	0
1099	9	site14	14_12	36	244	1	1.3	1.8	60	15.15	16.55	21.6	28.9	36.9	1.25	1.65	0.58	0.71	12.8	92	0	0	1	25	8	0	0	0	0	0	0	0	0	0	0	0	0	0	0	0	0
1100	9	site14	14_13	39	244	1	1.3	1.8	60	15.15	16.55	21.6	28.9	36.9	0.67	1.62	0.9	0.74	12.7	92.1	0	0	1	10	10	0	0	0	0	0	0	0	0	0	0	0	0	0	0	0	0
1101	9	site14	14_14	42	244	1	1.3	1.8	60	15.15	16.55	21.6	28.9	36.9	0.52	1.45	0.8	0.9	12.7	92.4	0	0	1	5	0	0	1	0	0	0	0	0	0	0	0	0	0	0	0	0	0
1102	9	site14	14_15	45	244	1	1.3	1.8	60	15.15	16.55	21.6	28.9	36.9	0.83	1.4	0.89	0.76	12.7	92.6	0	0	1	8	5	0	0	0	0	0	0	0	0	0	0	0	0	0	0	0	0
1103	9	site14	14_16	48	244	1	1.3	1.8	60	15.15	16.55	21.6	28.9	36.9	0.96	1.83	0.68	0.93	12.4	93	0	0	1	15	15	0	0	0	0	0	0	0	0	0	0	0	0	0	0	0	0
1104	9	site14	14_17	51	244	1	1.3	1.8	60	15.15	16.55	21.6	28.9	36.9	1.18	2.05	0.85	0.96	12.6	93	0	0	1	10	5	0	0	0	0	0	0	0	1	1	0	0	1	0	0	0	0
1105	9	site14	14_18	54	244	1	1.3	1.8	60	15.15	16.55	21.6	28.9	36.9	1.83	2.06	0.8	0.79	12.3	93.1	0	0	1	10	20	0	0	0	0	0	0	0	1	0	1	0	1	0	0	0	0
1106	9	site14	14_19	57	244	1	1.3	1.8	60	15.15	16.55	21.6	28.9	36.9	2.18	1.34	0.73	0.82	12.5	93.4	0	0	1	40	10	0	0	0	0	1	0	0	0	0	0	0	0	0	0	0	0
1107	9	site14	14_20	60	244	1	1.3	1.8	60	15.15	16.55	21.6	28.9	36.9	1.42	0.87	0.65	0.5	12.5	93.3	0	0	1	10	10	0	0	0	0	0	0	0	0	0	0	0	0	0	0	0	0
1108	9	site15	15_1	3	247	1	2.2	3.5	18	15.08	15.51	17.4	26	54.5	1.47	2.1	0.66	0.82	21.4	76.5	169.1	11.6	0	0	0	0	0	0	0	0	0	0	0	0	0	0	0	0	0	0	0
1109	9	site15	15_2	6	247	1	2.2	3.5	18	15.08	15.51	17.4	26	54.5	1.21	1.5	0.7	0.52	19.9	81.4	8.5	0.2	1	0	0	1	0	0	0	0	0	0	0	0	0	0	0	0	0	0	0
1110	9	site15	15_3	9	247	1	2.2	3.5	18	15.08	15.51	17.4	26	54.5	1.34	1.04	0.5	0.9	19.6	81	0.5	0	1	2	0	0	0	3	0	0	0	0	0	0	0	0	0	0	0	0	0
1111	9	site15	15_4	12	247	1	2.2	3.5	18	15.08	15.51	17.4	26	54.5	1.08	1.53	0.66	0.82	19.9	84.3	20.7	0	1	0	0	1	4	1	0	0	1	0	0	0	0	0	0	0	0	0	0
1112	9	site15	15_5	15	247	1	2.2	3.5	18	15.08	15.51	17.4	26	54.5	0.65	0.86	0.73	0.83	15.8	90.2	0	0	1	2	0	3	3	2	0	0	1	0	0	0	0	0	0	0	0	1	0
1113	9	site15	15_6	18	247	1	2.2	3.5	18	15.08	15.51	17.4	26	54.5	1.07	3	0.74	0.86	15.4	92.7	0	0	1	0	0	1	0	2	0	0	0	0	1	0	0	1	0	0	0	0	0
1114	9	site15	15_7	15	247	2	2.5	0.8	18	15.08	15.51	17.4	26	54.5	1.43	1.8	0.62	0.76	17.5	87.7	0	0	1	0	1	1	2	2	0	0	1	0	0	0	0	0	0	0	0	0	0
1115	9	site15	15_8	18	247	2	2.5	0.8	18	15.08	15.51	17.4	26	54.5	0.42	0.46	0.78	0.6	17.1	87.8	0	0	1	0	1	0	0	3	0	1	1	0	0	0	0	0	0	0	0	0	0
1116	9	site11	11_1	3	243	1	1	2	18	17.08	17.31	17.7	24.4	64.4	1	3.25	0.98	0.98	20.2	79	16	9.5	1	5	5	0	0	5	0	0	0	0	0	0	0	0	0	0	0	0	1
1117	9	site11	11_2	6	243	1	1	2	18	17.08	17.31	17.7	24.4	64.4	1	3.25	0.98	0.98	19.6	81.7	3.5	0.1	1	5	5	0	0	5	0	0	0	0	0	0	0	0	0	1	0	0	1
1118	9	site11	11_3	9	243	1	1	2	18	17.08	17.31	17.7	24.4	64.4	1	3.25	0.98	0.98	18.3	82.7	1.1	0.5	1	5	5	0	0	0	0	0	0	0	0	0	0	0	0	1	0	0	1
1119	9	site11	11_4	12	243	1	1	2	18	17.08	17.31	17.7	24.4	64.4	1	3.25	0.98	0.98	18.4	85.8	0.5	0.4	1	5	5	0	1	3	0	0	0	0	0	0	0	0	0	0	0	1	1
1120	9	site11	11_5	15	243	1	1	2	18	17.08	17.31	17.7	24.4	64.4	1	1.2	0.98	0.98	19.1	86.2	0.4	0.1	1	5	0	1	4	8	0	0	0	0	0	0	0	0	0	0	0	0	0
1121	9	site11	11_6	18	243	1	1	2	18	17.08	17.31	17.7	24.4	64.4	1	1	0.98	0.98	18.8	85.9	0.3	0	1	1	1	3	4	3	0	0	0	0	0	0	0	0	0	0	0	0	0
1126	10	site1	1_1	3	275	1	1.4	0.85	12	11.45	12	15.1	15.2	89.2	1.41	1.88	0.64	0.94	15	88	26.2	0.3	0	0	0	1	0	0	0	0	0	0	1	0	0	1	0	0	0	0	0
1127	10	site1	1_2	6	275	1	1.4	0.85	12	11.45	12	15.1	15.2	89.2	0.93	1.76	0.64	0.75	15.5	90	0.5	0	0	0	0	0	0	0	0	1	0	0	0	0	0	0	0	0	0	0	0
1128	10	site1	1_3	9	275	1	1.4	0.85	12	11.45	12	15.1	15.2	89.2	2.6	0.94	0.75	0.6	15.7	87.7	0.1	0	0	0	0	0	0	0	0	0	1	0	0	0	0	0	0	0	0	0	0
1129	10	site1	1_4	12	275	1	1.4	0.85	12	11.45	12	15.1	15.2	89.2	1.3	0.45	0.45	0.45	15.6	88	0	0	0	0	0	1	0	0	0	0	0	0	0	0	0	0	0	0	0	0	0
1130	10	site1	1_5	6	275	2	3.5	2	12	11.45	12	15.1	15.2	89.2	3.1	4	0.7	0.8	14.9	90.8	0.1	0	0	0	0	2	1	2	0	0	1	0	0	0	0	0	0	0	0	0	0
1131	10	site2	2_1	3	275	1	1.1	2	33	7.38	8.4	17.3	18.7	89.8	1.17	2.08	0.7	0.76	16.9	90.9	102.3	1.5	1	0	0	2	0	3	0	0	1	0	1	0	0	1	0	0	0	0	1
1132	10	site2	2_2	6	275	1	1.1	2	33	7.38	8.4	17.3	18.7	89.8	1.33	1.98	0.86	0.77	15.9	92.8	21.7	1.4	1	0	0	0	0	1	0	0	0	0	1	0	0	1	0	0	0	1	0
1133	10	site2	2_3	9	275	1	1.1	2	33	7.38	8.4	17.3	18.7	89.8	1.9	1.6	0.84	0.77	15.6	93.4	0.3	0	1	0	1	2	0	0	0	0	0	0	1	0	0	1	0	0	0	1	0
1134	10	site2	2_4	12	275	1	1.1	2	33	7.38	8.4	17.3	18.7	89.8	3.26	1.8	0.95	0.94	15.7	94.2	0	0	1	0	0	3	0	0	0	0	0	0	1	0	0	1	0	0	0	0	0
1135	10	site2	2_5	15	275	1	1.1	2	33	7.38	8.4	17.3	18.7	89.8	2.1	2.1	0.7	0.82	15.8	94.4	0	0	1	0	0	1	0	0	0	0	0	0	1	0	1	1	1	0	0	0	0
1136	10	site2	2_6	18	275	1	1.1	2	33	7.38	8.4	17.3	18.7	89.8	1.69	2.33	0.71	0.77	16.1	94.6	0	0	1	0	0	0	0	0	0	0	0	0	0	0	0	0	0	0	0	0	0
1137	10	site2	2_7	21	275	1	1.1	2	33	7.38	8.4	17.3	18.7	89.8	2.25	2.98	0.82	0.8	16.5	94.6	0	0	1	0	0	0	0	0	0	0	0	0	0	0	0	0	0	0	0	0	0
1138	10	site2	2_8	24	275	1	1.1	2	33	7.38	8.4	17.3	18.7	89.8	1.95	1.83	0.7	0.7	16.8	94.7	0	0	1	0	0	1	0	0	0	0	0	0	0	0	0	0	0	0	0	0	0
1139	10	site2	2_9	27	275	1	1.1	2	33	7.38	8.4	17.3	18.7	89.8	1.33	2.19	0.77	0.8	16.9	94.5	0	0	1	0	0	0	0	0	0	0	1	0	1	0	1	0	1	0	0	0	0
1140	10	site2	2_10	30	275	1	1.1	2	33	7.38	8.4	17.3	18.7	89.8	1.34	1.81	0.7	0.77	17.2	94.5	0	0	0	0	0	0	0	0	0	0	0	0	0	0	0	0	0	0	0	1	0
1141	10	site2	2_11	33	275	1	1.1	2	33	7.38	8.4	17.3	18.7	89.8	1.1	1.76	0.77	0.76	17.2	94.3	0	0	0	0	0	0	0	0	0	0	0	0	0	0	0	0	0	0	0	0	0
1142	10	site3	3_1	3	276	1	1.6	1.1	18	14.2	15.15	15	17.2	88.5	0.86	2.1	0.85	0.75	15.8	90.1	20.5	0.3	1	2	5	4	4	0	1	1	0	0	0	0	0	0	0	0	0	0	1
1143	10	site3	3_2	6	276	1	1.6	1.1	18	14.2	15.15	15	17.2	88.5	0.9	0.6	0.6	0.6	14.7	87.9	0.7	0	1	10	15	0	0	17	0	1	1	0	1	0	0	1	0	3	2	1	1
1144	10	site3	3_3	9	276	1	1.6	1.1	18	14.2	15.15	15	17.2	88.5	5.5	2.17	0.76	0.8	11.9	91.3	0	0	1	3	10	0	1	5	0	1	0	0	1	0	1	0	1	1	1	0	0
1145	10	site3	3_4	12	276	1	1.6	1.1	18	14.2	15.15	15	17.2	88.5	1.87	1.9	0.88	0.87	11.3	90.8	0	0	1	2	5	0	2	0	0	1	0	0	0	0	0	0	0	0	0	0	0
1146	10	site3	3_5	15	276	1	1.6	1.1	18	14.2	15.15	15	17.2	88.5	0.87	1.3	0.6	0.92	11.2	91.1	0	0	1	2	1	0	0	0	0	0	0	0	0	0	0	0	0	0	0	0	0
1147	10	site3	3_6	18	276	1	1.6	1.1	18	14.2	15.15	15	17.2	88.5	1.1	1.38	0.71	0.48	11.4	91.5	0	0	1	5	5	0	0	0	0	0	0	0	0	0	0	0	0	0	0	0	0
1148	10	site3	3_7	9	276	2	0.93	1.2	18	14.2	15.15	15	17.2	88.5	0.6	1.4	0.72	0.67	12.4	91	0	0	1	10	10	0	0	1	1	0	0	0	0	0	0	0	0	0	0	0	0
1149	10	site3	3_8	12	276	2	0.93	1.2	18	14.2	15.15	15	17.2	88.5	1.05	1.33	0.89	0.91	12.6	91.9	0	0	1	2	4	0	0	1	0	0	0	0	0	0	0	0	0	0	0	0	0
1150	10	site3	3_9	15	276	2	0.93	1.2	18	14.2	15.15	15	17.2	88.5	0.88	0.72	0.76	0.76	12.5	92.2	0	0	1	6	0	0	0	8	0	0	0	0	0	0	0	0	0	0	0	0	0
1151	10	site3	3_10	18	276	2	0.93	1.2	18	14.2	15.15	15	17.2	88.5	0.7	0.43	0.43	0.43	12.8	93.3	0	0	1	2	2	0	0	5	0	1	0	0	1	0	1	0	1	0	0	0	0
1152	10	site4	4_1	3	275	1	1.17	2	15	11.1	11.31	15	17.4	83.8	1.49	3.5	0.74	0.66	16.9	85.3	416	5.3	0	0	0	0	0	0	0	0	0	0	0	0	0	0	0	0	0	0	0
1153	10	site4	4_2	6	275	1	1.17	2	15	11.1	11.31	15	17.4	83.8	1.34	2.64	0.8	0.83	16.5	87.1	82.1	2.2	0	0	0	0	0	0	0	0	0	0	0	0	0	0	0	0	0	0	0
1154	10	site4	4_3	9	275	1	1.17	2	15	11.1	11.31	15	17.4	83.8	1.2	6	0.8	0.86	15.9	89.1	20.4	0.5	1	0	0	0	0	0	0	0	0	0	0	0	0	0	0	0	0	0	0
1155	10	site4	4_4	12	275	1	1.17	2	15	11.1	11.31	15	17.4	83.8	0.93	3.09	0.9	0.98	15.7	89.7	2.2	0.2	1	0	0	0	1	0	0	0	0	0	0	0	0	0	0	0	0	0	0
1156	10	site4	4_5	15	275	1	1.17	2	15	11.1	11.31	15	17.4	83.8	1.25	1.1	0.58	0.64	14.9	92.3	0	0	1	0	0	0	0	0	0	1	0	0	0	0	0	0	0	0	0	0	0
1157	10	site5	5_1	3	275	1	1.4	4	9	11.35	11.41	15	15.5	90.4	1.35	2.3	0.68	0.73	15.2	89.4	58.1	0.5	0	0	0	0	0	1	0	0	0	0	0	0	0	0	0	0	0	0	0
1158	10	site5	5_2	6	275	1	1.4	4	9	11.35	11.41	15	15.5	90.4	1.37	2.31	0.74	0.8	14.9	88.7	16.4	0.5	0	0	0	1	0	1	0	0	0	0	0	0	0	0	0	0	0	0	0
1159	10	site5	5_3	9	275	1	1.4	4	9	11.35	11.41	15	15.5	90.4	1.76	5	0.8	0.75	14.7	89.2	16.4	0.2	0	0	0	1	0	0	0	1	0	0	0	0	0	0	0	0	0	0	0
1160	10	site6	6_1	3	274	1	1.5	1.2	10	7.55	8.12	17.5	18.3	87.8	0.77	1.5	0.75	0.95	17.4	86.7	0.5	0.1	0	0	1	5	0	5	1	1	0	0	0	0	0	0	0	0	0	0	0
1161	10	site6	6_2	6	274	1	1.5	1.2	10	7.55	8.12	17.5	18.3	87.8	2.3	1.6	0.78	0.6	15.8	86.7	0	0	1	1	2	1	2	10	1	1	1	0	0	0	0	0	0	1	0	0	0
1162	10	site6	6_3	9	274	1	1.5	1.2	10	7.55	8.12	17.5	18.3	87.8	2.5	0.7	0.7	0.45	15.6	90.6	0	0	1	0	1	0	0	3	0	0	0	0	0	0	0	0	0	0	0	0	0
1163	10	site6	6_4	10	274	1	1.5	1.2	10	7.55	8.12	17.5	18.3	87.8	2.5	1.2	0.7	0.5	15.5	91	0	0	1	0	2	0	0	1	0	0	0	0	0	0	0	0	0	0	0	0	0
1164	10	site7	7_1	3	274	1	0.98	2.2	51	8.22	9.4	18.3	17.6	90.8	1.34	1.96	0.9	0.87	18	83.8	5.4	0.2	0	0	0	4	0	2	1	0	0	0	0	0	0	0	0	0	0	0	1
1165	10	site7	7_2	6	274	1	0.98	2.2	51	8.22	9.4	18.3	17.6	90.8	0.76	1.92	0.81	0.98	17	84.8	0.1	0	0	1	3	7	0	2	1	0	0	1	0	0	0	0	0	0	0	0	0
1166	10	site7	7_3	9	274	1	0.98	2.2	51	8.22	9.4	18.3	17.6	90.8	0.95	1.47	0.82	0.85	15.5	88.7	0	0	1	1	1	5	14	4	1	1	0	1	0	0	0	0	0	0	0	0	0
1167	10	site7	7_4	12	274	1	0.98	2.2	51	8.22	9.4	18.3	17.6	90.8	1.14	1.16	0.91	0.83	14.7	89	0	0	1	2	6	0	16	3	1	1	0	1	0	0	0	0	0	0	0	0	0
1168	10	site7	7_5	15	274	1	0.98	2.2	51	8.22	9.4	18.3	17.6	90.8	1	1.32	0.89	0.9	14.4	91.7	0	0	1	15	3	0	11	11	0	1	0	1	1	0	0	1	0	0	0	0	0
1169	10	site7	7_6	18	274	1	0.98	2.2	51	8.22	9.4	18.3	17.6	90.8	0.9	1.28	0.86	0.92	14.1	91	0	0	1	20	15	0	4	12	0	1	0	0	0	0	0	0	0	0	0	1	0
1170	10	site7	7_7	21	274	1	0.98	2.2	51	8.22	9.4	18.3	17.6	90.8	10	5	0.81	0.88	13.3	92.3	0	0	1	5	30	0	3	15	1	0	0	0	0	0	0	0	0	0	0	0	0
1171	10	site7	7_8	24	274	1	0.98	2.2	51	8.22	9.4	18.3	17.6	90.8	6	8	0.9	0.66	13.1	92.4	0	0	1	15	20	0	0	6	0	0	0	0	0	0	0	0	0	0	0	0	0
1172	10	site7	7_9	27	274	1	0.98	2.2	51	8.22	9.4	18.3	17.6	90.8	2.5	3	0.88	0.84	13.2	92.8	0	0	1	6	10	0	1	0	0	0	0	0	0	0	0	0	0	0	0	0	0
1173	10	site7	7_10	30	274	1	0.98	2.2	51	8.22	9.4	18.3	17.6	90.8	1.58	1.67	0.75	0.7	13.1	92.8	0	0	1	20	25	0	0	0	0	0	0	0	0	0	0	0	0	0	0	0	0
1174	10	site7	7_11	33	274	1	0.98	2.2	51	8.22	9.4	18.3	17.6	90.8	1.73	2.5	0.84	0.8	13	93.3	0	0	1	10	25	0	0	0	0	0	0	0	1	1	1	0	1	0	0	1	0
1175	10	site7	7_12	36	274	1	0.98	2.2	51	8.22	9.4	18.3	17.6	90.8	1.16	1.6	0.7	0.8	13.2	93.6	0	0	1	20	20	0	2	1	0	0	0	1	0	0	0	0	0	0	0	0	0
1176	10	site7	7_13	39	274	1	0.98	2.2	51	8.22	9.4	18.3	17.6	90.8	2.6	2.3	0.83	0.78	13.2	93.4	0	0	1	25	25	0	1	0	0	0	0	1	1	0	1	0	1	0	0	0	0
1177	10	site7	7_14	42	274	1	0.98	2.2	51	8.22	9.4	18.3	17.6	90.8	3.08	2.3	0.9	0.85	12.9	93.8	0	0	1	15	20	0	2	4	0	0	0	1	1	0	1	1	1	0	0	0	0
1178	10	site7	7_15	45	274	1	0.98	2.2	51	8.22	9.4	18.3	17.6	90.8	2.63	3.5	0.9	0.88	13.1	94	0	0	1	10	10	0	1	0	0	0	0	0	0	0	0	0	0	0	0	0	0
1179	10	site7	7_16	48	274	1	0.98	2.2	51	8.22	9.4	18.3	17.6	90.8	1.44	1.34	0.87	0.84	13.3	93.8	0	0	1	5	5	0	5	0	0	0	0	0	0	0	0	0	0	0	0	1	0
1180	10	site7	7_17	3	274	2	0.98	2.2	51	8.22	9.4	18.3	17.6	90.8	80	70	70	70	15	94.5	0	0	0	0	0	0	1	0	1	0	0	1	0	0	0	0	0	0	0	1	0
1181	10	site8	8_1	3	274	1	1.85	1.3	12	13.3	13.5	14.6	18.6	82.4	1.17	1.53	0.69	0.77	14.1	85.6	93.3	2.2	1	0	0	2	2	7	0	0	1	0	0	0	0	0	0	0	0	0	0
1182	10	site8	8_2	6	274	1	1.85	1.3	12	13.3	13.5	14.6	18.6	82.4	0.89	1.68	0.72	0.82	12.8	88.7	0.1	0	1	5	5	3	3	14	0	0	0	0	0	0	0	0	0	0	0	0	0
1183	10	site8	8_3	9	274	1	1.85	1.3	12	13.3	13.5	14.6	18.6	82.4	2.2	2.1	0.89	0.73	12.6	89.1	0	0	1	1	2	1	0	15	1	0	0	0	0	0	0	0	0	0	0	0	0
1184	10	site8	8_4	12	274	1	1.85	1.3	12	13.3	13.5	14.6	18.6	82.4	1.73	1.3	0.9	0.89	12.6	89.7	0	0	1	5	2	1	0	0	0	0	0	0	0	0	0	0	0	0	0	0	0
1185	10	site9	9_1	3	274	1	2.4	1.22	15	14.05	14.25	17.5	18	86.7	1.56	1.35	0.77	0.8	14.1	90.3	123.6	1.3	1	0	0	3	2	0	0	0	1	0	0	0	0	0	0	0	0	0	0
1186	10	site9	9_2	6	274	1	2.4	1.22	15	14.05	14.25	17.5	18	86.7	1.98	1.94	0.81	0.78	13.7	91.2	22.7	0.1	1	0	0	2	9	11	0	0	0	0	0	0	0	0	0	0	0	0	0
1187	10	site9	9_3	9	274	1	2.4	1.22	15	14.05	14.25	17.5	18	86.7	1.06	1.47	0.78	0.74	13.7	91.6	0.1	0	1	0	0	1	5	4	0	0	1	0	0	0	0	0	0	0	0	0	0
1188	10	site9	9_4	12	274	1	2.4	1.22	15	14.05	14.25	17.5	18	86.7	1.74	1.18	0.64	0.61	13.7	92.2	0	0	1	0	0	2	1	1	0	0	1	0	0	0	0	0	0	0	0	0	0
1189	10	site9	9_5	15	274	1	2.4	1.22	15	14.05	14.25	17.5	18	86.7	0.71	0.64	0.54	0.59	13.8	92.6	0	0	1	0	0	0	1	0	0	0	1	0	0	0	0	0	0	0	0	0	0
1190	10	site10	10_1	3	274	1	1	1.52	21	14.3	14.5	16.2	17.1	91.1	1.8	2.04	0.87	0.75	15.2	88.3	55.4	2.5	1	0	0	1	0	0	0	0	0	1	0	0	0	0	0	0	0	0	0
1191	10	site10	10_2	6	274	1	1	1.52	21	14.3	14.5	16.2	17.1	91.1	2.98	2.1	0.7	0.74	14.3	91.8	0.1	0	1	0	0	5	1	4	1	0	0	1	1	0	0	0	1	0	0	0	1
1192	10	site10	10_3	9	274	1	1	1.52	21	14.3	14.5	16.2	17.1	91.1	2.82	2.95	0.71	0.86	13.8	92.6	0	0	1	0	0	4	0	2	0	0	0	0	1	0	0	0	1	0	0	0	1
1193	10	site10	10_4	12	274	1	1	1.52	21	14.3	14.5	16.2	17.1	91.1	0.94	1.34	0.62	0.78	13.9	92.9	0	0	1	0	0	0	0	0	0	0	0	0	0	0	0	0	0	0	0	0	0
1194	10	site10	10_5	15	274	1	1	1.52	21	14.3	14.5	16.2	17.1	91.1	0.74	1.05	0.65	0.65	13.8	92.5	0	0	1	0	0	0	0	0	0	0	0	0	0	0	0	0	0	0	0	0	0
1195	10	site10	10_6	18	274	1	1	1.52	21	14.3	14.5	16.2	17.1	91.1	0.74	1.05	0.65	0.65	13.8	92.2	0	0	1	0	0	0	0	0	0	0	0	0	0	0	0	0	0	0	0	0	0
1196	10	site10	10_7	21	274	1	1	1.52	21	14.3	14.5	16.2	17.1	91.1	0.74	1.05	0.65	0.65	13.7	92.2	0	0	1	0	0	0	0	0	0	0	0	0	0	0	0	0	0	0	0	0	0
1197	10	site13	13_1	3	276	1	8	10	30	12.25	13.35	14.7	16.1	92.1	8	10	0.85	0.85	13.8	82.4	317	5.7	1	0	0	0	0	1	0	0	0	0	0	0	0	0	0	0	0	0	0
1198	10	site13	13_2	6	276	1	8	10	30	12.25	13.35	14.7	16.1	92.1	6	0.87	0.7	0.7	10.9	91	107.4	0.4	1	1	2	0	0	0	0	0	0	0	1	0	1	0	1	0	0	0	0
1199	10	site13	13_3	9	276	1	8	10	30	12.25	13.35	14.7	16.1	92.1	8	0.85	0.7	0.7	10.7	90.9	45.3	0.7	1	0	2	0	0	0	0	0	0	0	0	0	0	0	0	0	0	0	0
1200	10	site13	13_4	12	276	1	8	10	30	12.25	13.35	14.7	16.1	92.1	2.95	10	0.7	0.7	10.4	90.3	7.2	0.2	1	5	5	0	0	1	0	0	0	0	0	0	0	0	0	0	0	0	0
1201	10	site13	13_5	15	276	1	8	10	30	12.25	13.35	14.7	16.1	92.1	3.05	20	0.8	0.9	9.4	92.4	21.3	0.6	1	0	1	0	0	0	0	0	0	0	0	0	0	0	0	1	0	0	0
1202	10	site13	13_6	18	276	1	8	10	30	12.25	13.35	14.7	16.1	92.1	2.21	6	0.9	0.9	8.8	92.6	12.2	0.3	1	2	0	0	0	1	0	0	1	1	1	1	1	0	1	0	0	0	0
1203	10	site13	13_7	21	276	1	8	10	30	12.25	13.35	14.7	16.1	92.1	6	7	0.75	0.9	8.7	92.9	0.3	0	1	30	5	0	0	0	0	0	0	1	1	0	1	0	1	0	0	0	0
1204	10	site13	13_8	24	276	1	8	10	30	12.25	13.35	14.7	16.1	92.1	5	1.5	0.75	0.9	8.6	93.1	0.2	0	1	30	10	0	0	0	0	0	0	0	0	0	0	0	0	0	0	0	0
1205	10	site13	13_9	27	276	1	8	10	30	12.25	13.35	14.7	16.1	92.1	3.6	0.87	0.7	0.78	8.7	93.2	0.1	0	1	15	25	0	0	0	0	0	0	1	0	0	0	0	0	0	0	0	0
1206	10	site13	13_10	30	276	1	8	10	30	12.25	13.35	14.7	16.1	92.1	4	0.8	0.8	0.8	8.7	93.2	0	0	1	50	25	0	0	0	0	0	0	0	0	0	0	0	0	0	0	0	0
1207	10	site13	13_11	15	276	2	2.95	10	30	12.25	13.35	14.7	16.1	92.1	2.54	8	0.85	0.85	9.9	91.2	2.5	0.1	1	15	3	0	0	1	0	0	0	0	1	0	1	0	1	0	1	0	0
1208	10	site13	13_12	18	276	2	2.95	10	30	12.25	13.35	14.7	16.1	92.1	1.54	7	0.95	0.9	9.7	92.4	0.7	0	1	5	5	0	1	1	0	0	0	0	1	0	1	0	1	0	1	0	0
1209	10	site13	13_14	6	276	3	0.8	2	30	12.25	13.35	14.7	16.1	92.1	0.65	1.8	0.75	0.5	11.4	86.7	6.6	0.3	1	1	2	0	1	1	0	0	0	0	0	0	0	0	0	0	0	0	0
1210	10	site13	13_15	9	276	3	2	2	30	12.25	13.35	14.7	16.1	92.1	0.58	0.9	0.74	0.51	10.7	88.9	0.1	0	1	0	0	0	0	0	0	0	0	0	1	1	0	0	1	0	0	0	0
1211	10	site12	12_1	3	276	1	1.57	1.35	6	11.2	12.22	14.1	17.5	83.6	2.1	1.65	0.7	0.9	13.3	92.2	29.4	0.1	1	0	0	0	0	3	1	1	1	0	1	0	1	1	1	0	0	0	0
1212	10	site12	12_2	6	276	1	1.57	1.35	6	11.2	12.22	14.1	17.5	83.6	0.65	0.6	0.7	0.75	11.7	89.9	0.3	0.1	1	2	1	0	0	0	1	1	1	0	1	1	1	1	1	0	0	0	0
1213	10	site14	14_1	3	273	1	1.3	1.8	60	14.08	15.4	17.9	22.5	74.1	1.3	2	0.81	0.93	19.5	82.7	643	58.2	1	5	12	0	0	0	1	0	0	0	0	0	0	0	0	0	0	0	0
1214	10	site14	14_2	6	273	1	1.3	1.8	60	14.08	15.4	17.9	22.5	74.1	2.4	1.7	0.98	0.83	17.5	84.4	73.4	1.2	1	10	0	1	0	1	0	0	1	1	0	0	0	0	0	1	0	0	0
1215	10	site14	14_3	9	273	1	1.3	1.8	60	14.08	15.4	17.9	22.5	74.1	3.1	1.79	0.74	0.85	17.3	86.4	7	0.4	1	7	15	3	0	1	0	0	0	0	0	0	0	0	0	0	0	0	0
1216	10	site14	14_4	12	273	1	1.3	1.8	60	14.08	15.4	17.9	22.5	74.1	2.4	1.53	0.9	0.79	15.6	89	0.2	0	1	2	15	3	0	0	1	0	0	0	0	0	0	0	0	0	0	0	0
1217	10	site14	14_5	15	273	1	1.3	1.8	60	14.08	15.4	17.9	22.5	74.1	1.9	0.97	0.64	0.72	15.2	89.2	0	0	1	3	2	3	2	3	1	0	0	0	1	0	0	1	0	0	0	0	0
1218	10	site14	14_6	18	273	1	1.3	1.8	60	14.08	15.4	17.9	22.5	74.1	2.01	0.86	0.54	0.59	14.7	91.4	0	0	1	3	2	0	2	0	0	0	0	0	1	0	1	0	1	0	0	0	0
1219	10	site14	14_7	21	273	1	1.3	1.8	60	14.08	15.4	17.9	22.5	74.1	1.16	0.84	0.58	0.67	14.1	92.4	0	0	1	2	0	0	0	0	0	0	0	0	1	1	0	1	1	0	0	0	0
1220	10	site14	14_8	24	273	1	1.3	1.8	60	14.08	15.4	17.9	22.5	74.1	1.9	0.72	0.68	0.62	14	92.7	0	0	1	10	10	1	0	0	0	0	0	0	0	0	0	0	0	0	0	0	0
1221	10	site14	14_9	27	273	1	1.3	1.8	60	14.08	15.4	17.9	22.5	74.1	1.13	0.82	0.55	0.57	13.3	92.6	0	0	1	2	4	0	0	0	0	0	0	0	1	1	0	0	1	0	0	0	0
1222	10	site14	14_10	30	273	1	1.3	1.8	60	14.08	15.4	17.9	22.5	74.1	1.1	0.85	0.82	0.63	13	93	0	0	1	3	1	0	0	1	0	0	0	0	1	0	1	1	1	0	0	0	0
1223	10	site14	14_11	33	273	1	1.3	1.8	60	14.08	15.4	17.9	22.5	74.1	0.71	0.87	0.84	0.86	12.9	93.5	0	0	1	2	6	0	0	1	0	0	0	0	1	0	1	0	1	0	0	0	0
1224	10	site14	14_12	36	273	1	1.3	1.8	60	14.08	15.4	17.9	22.5	74.1	1.25	1.65	0.58	0.71	12.9	93.3	0	0	1	1	3	0	0	0	0	0	0	0	0	0	0	0	0	0	0	0	0
1225	10	site14	14_13	39	273	1	1.3	1.8	60	14.08	15.4	17.9	22.5	74.1	0.67	1.62	0.9	0.74	12.7	93.5	0	0	1	2	10	1	0	0	0	0	0	0	0	0	0	0	0	0	0	0	0
1226	10	site14	14_14	42	273	1	1.3	1.8	60	14.08	15.4	17.9	22.5	74.1	0.52	1.45	0.8	0.9	12.6	93.9	0	0	1	15	10	0	1	0	0	0	0	0	1	0	1	0	1	0	0	1	0
1227	10	site14	14_15	45	273	1	1.3	1.8	60	14.08	15.4	17.9	22.5	74.1	0.83	1.4	0.89	0.76	12.5	93.9	0	0	1	3	0	0	0	0	0	0	0	0	0	0	0	0	0	0	0	0	0
1228	10	site14	14_16	48	273	1	1.3	1.8	60	14.08	15.4	17.9	22.5	74.1	0.96	1.83	0.68	0.93	12.4	94.2	0	0	1	10	15	0	0	0	0	0	0	0	1	0	1	0	1	0	0	1	0
1229	10	site14	14_17	51	273	1	1.3	1.8	60	14.08	15.4	17.9	22.5	74.1	1.18	2.05	0.85	0.96	12.5	94.3	0	0	1	4	15	0	0	0	0	0	0	0	1	1	0	0	1	0	0	0	0
1230	10	site14	14_18	54	273	1	1.3	1.8	60	14.08	15.4	17.9	22.5	74.1	1.83	2.06	0.8	0.79	12.5	94.4	0	0	1	2	30	0	0	0	0	0	0	0	1	1	0	0	1	0	0	0	0
1231	10	site14	14_19	57	273	1	1.3	1.8	60	14.08	15.4	17.9	22.5	74.1	2.18	1.34	0.73	0.82	12.6	94.4	0	0	1	15	10	0	0	0	0	1	0	0	0	0	0	0	0	0	0	0	0
1232	10	site14	14_20	60	273	1	1.3	1.8	60	14.08	15.4	17.9	22.5	74.1	1.42	0.87	0.65	0.5	12.5	94.3	0	0	1	10	5	0	0	0	0	0	0	0	0	0	0	0	0	0	0	0	0
1233	10	site15	15_1	3	275	1	2.2	3.5	18	9.55	10.41	14.7	16.6	88.5	1.47	2.1	0.66	0.82	16.1	90	730	4.5	1	0	0	0	0	0	0	0	0	0	0	0	0	0	0	0	0	0	0
1234	10	site15	15_2	6	275	1	2.2	3.5	18	9.55	10.41	14.7	16.6	88.5	1.21	1.5	0.7	0.52	15.9	91.6	11.6	0.3	1	0	0	3	0	0	0	0	1	0	1	0	1	0	1	0	0	0	0
1235	10	site15	15_3	9	275	1	2.2	3.5	18	9.55	10.41	14.7	16.6	88.5	1.34	1.04	0.5	0.9	15.6	93.4	0.5	0	1	0	0	0	0	0	0	0	0	0	1	0	1	1	1	0	0	0	0
1236	10	site15	15_4	12	275	1	2.2	3.5	18	9.55	10.41	14.7	16.6	88.5	1.08	1.53	0.66	0.82	16.1	93.2	16	0.1	1	0	0	0	3	4	0	0	1	0	0	0	0	0	0	0	0	0	0
1237	10	site15	15_5	15	275	1	2.2	3.5	18	9.55	10.41	14.7	16.6	88.5	0.65	0.86	0.73	0.83	15	93.5	0	0	1	0	0	1	0	1	0	0	1	0	1	0	1	1	1	0	0	0	0
1238	10	site15	15_6	18	275	1	2.2	3.5	18	9.55	10.41	14.7	16.6	88.5	1.07	3	0.74	0.86	14.8	92.9	0	0	1	0	0	0	0	0	0	1	1	0	1	1	0	0	1	0	0	0	0
1239	10	site15	15_7	15	275	2	2.5	0.8	18	9.55	10.41	14.7	16.6	88.5	1.43	1.8	0.62	0.76	15.8	91.9	0	0	1	0	0	3	0	0	0	0	1	0	0	0	0	0	0	0	0	0	0
1240	10	site15	15_8	18	275	2	2.5	0.8	18	9.55	10.41	14.7	16.6	88.5	0.42	0.46	0.78	0.6	16	93	0	0	1	0	0	0	0	1	0	0	0	0	1	0	1	0	1	0	0	0	0
1241	10	site11	11_1	3	274	1	1	2	18	15.25	15.45	15.5	18.8	84.2	1	3.25	0.98	0.98	16.3	88.1	16.6	6	1	0	0	1	2	4	0	0	0	1	0	0	0	0	0	1	0	0	1
1242	10	site11	11_2	6	274	1	1	2	18	15.25	15.45	15.5	18.8	84.2	1	3.25	0.98	0.98	16.5	88.6	1.6	0.2	1	0	0	0	0	5	0	0	0	1	0	0	0	0	0	0	0	1	0
1243	10	site11	11_3	9	274	1	1	2	18	15.25	15.45	15.5	18.8	84.2	1	3.25	0.98	0.98	16.2	88.9	0.5	0.2	1	0	0	0	0	2	0	0	0	0	0	0	0	0	0	0	0	0	0
1244	10	site11	11_4	12	274	1	1	2	18	15.25	15.45	15.5	18.8	84.2	1	3.25	0.98	0.98	16.2	89.6	0.2	0	1	0	0	0	0	4	0	0	0	0	0	0	0	0	0	0	0	1	0
1245	10	site11	11_5	15	274	1	1	2	18	15.25	15.45	15.5	18.8	84.2	1	1.2	0.98	0.98	16.7	88.7	0.2	0	1	0	0	2	9	17	0	1	0	0	1	0	1	0	1	0	0	0	0
1246	10	site11	11_6	18	274	1	1	2	18	15.25	15.45	15.5	18.8	84.2	1	1	0.98	0.98	16.6	89.1	0.2	0	1	0	0	1	0	12	0	0	0	0	0	0	0	0	0	0	0	0	0
1251	11	site1	1_1	3	329	1	1.4	0.85	12	10.45	11.05	2.4	3.9	48.3	1.41	1.88	0.64	0.94	3	48.6	43	0.3	1	0	0	0	0	0	0	0	0	0	0	0	0	0	0	0	0	0	0
1252	11	site1	1_2	6	329	1	1.4	0.85	12	10.45	11.05	2.4	3.9	48.3	0.93	1.76	0.64	0.75	3.8	83	1.1	0	1	0	0	0	0	0	0	0	0	0	1	0	0	1	0	0	0	0	0
1253	11	site1	1_3	9	329	1	1.4	0.85	12	10.45	11.05	2.4	3.9	48.3	2.6	0.94	0.75	0.6	4.2	85	0.1	0	1	0	0	0	1	0	0	0	0	0	0	0	0	0	0	0	0	0	0
1254	11	site1	1_4	12	329	1	1.4	0.85	12	10.45	11.05	2.4	3.9	48.3	1.3	0.45	0.45	0.45	4.1	85.7	0	0	1	0	0	0	0	0	0	0	0	0	0	0	0	0	0	0	0	0	0
1255	11	site1	1_5	6	329	2	3.5	2	12	10.45	11.05	2.4	3.9	48.3	3.1	4	0.7	0.8	3.5	72.2	0	0	1	0	0	0	0	0	0	0	0	0	1	1	0	0	1	0	0	0	0
1256	11	site2	2_1	3	329	1	1.1	2	33	7.37	8.16	6.4	0.4	75.8	1.17	2.08	0.7	0.76	2.5	82.4	24.5	1	1	0	0	0	0	0	0	0	0	0	0	0	0	0	0	0	0	0	0
1257	11	site2	2_2	6	329	1	1.1	2	33	7.37	8.16	6.4	0.4	75.8	1.33	1.98	0.86	0.77	3	86.4	6.5	0	1	0	0	0	0	0	0	0	1	0	0	0	0	0	0	0	0	0	0
1258	11	site2	2_3	9	329	1	1.1	2	33	7.37	8.16	6.4	0.4	75.8	1.9	1.6	0.84	0.77	4.7	87.3	0.1	0	1	0	0	0	0	0	0	0	0	0	1	0	1	0	1	0	0	0	0
1259	11	site2	2_4	12	329	1	1.1	2	33	7.37	8.16	6.4	0.4	75.8	3.26	1.8	0.95	0.94	5	88.2	0	0	1	0	0	1	0	0	0	0	0	0	0	0	0	0	0	0	0	0	0
1260	11	site2	2_5	15	329	1	1.1	2	33	7.37	8.16	6.4	0.4	75.8	2.1	2.1	0.7	0.82	5.3	89.3	0	0	1	0	0	1	0	0	0	0	0	0	1	0	1	0	1	0	0	0	0
1261	11	site2	2_6	18	329	1	1.1	2	33	7.37	8.16	6.4	0.4	75.8	1.69	2.33	0.71	0.77	6	89.6	0	0	1	0	0	0	0	0	0	0	0	0	0	0	0	0	0	0	0	0	0
1262	11	site2	2_7	21	329	1	1.1	2	33	7.37	8.16	6.4	0.4	75.8	2.25	2.98	0.82	0.8	7.4	91.2	0	0	1	0	0	0	0	0	0	0	0	0	0	0	0	0	0	0	0	0	0
1263	11	site2	2_8	24	329	1	1.1	2	33	7.37	8.16	6.4	0.4	75.8	1.95	1.83	0.7	0.7	9	92	0	0	1	0	0	0	0	0	0	0	0	0	0	0	0	0	0	0	0	0	0
1264	11	site2	2_9	27	329	1	1.1	2	33	7.37	8.16	6.4	0.4	75.8	1.33	2.19	0.77	0.8	9.2	90	0	0	1	0	0	1	0	0	0	0	0	0	0	0	0	0	0	0	0	0	0
1265	11	site2	2_10	30	329	1	1.1	2	33	7.37	8.16	6.4	0.4	75.8	1.34	1.81	0.7	0.77	9.8	89	0	0	1	0	0	0	0	0	0	0	0	0	0	0	0	0	0	0	0	0	0
1266	11	site2	2_11	33	329	1	1.1	2	33	7.37	8.16	6.4	0.4	75.8	1.1	1.76	0.77	0.76	10.2	84	0	0	1	0	0	0	0	0	0	0	0	0	0	0	0	0	0	0	0	0	0
1267	11	site3	3_1	3	327	1	1.6	1.1	18	9.15	10.41	4.8	5.6	91.7	0.86	2.1	0.85	0.75	8.9	95.8	4.2	0.9	1	0	0	0	3	2	0	0	0	0	0	0	0	0	0	0	0	0	0
1268	11	site3	3_2	6	327	1	1.6	1.1	18	9.15	10.41	4.8	5.6	91.7	0.9	0.6	0.6	0.6	10	96.3	0.3	0	1	0	0	0	4	6	0	1	0	0	1	1	0	1	1	3	0	0	0
1269	11	site3	3_3	9	327	1	1.6	1.1	18	9.15	10.41	4.8	5.6	91.7	5.5	2.17	0.76	0.8	10.9	96.5	0	0	1	0	0	0	2	0	1	1	0	0	1	1	0	1	1	1	0	0	0
1270	11	site3	3_4	12	327	1	1.6	1.1	18	9.15	10.41	4.8	5.6	91.7	1.87	1.9	0.88	0.87	11	96.5	0	0	1	0	0	0	6	0	1	1	0	0	1	0	1	0	1	0	0	0	0
1271	11	site3	3_5	15	327	1	1.6	1.1	18	9.15	10.41	4.8	5.6	91.7	0.87	1.3	0.6	0.92	11	96.5	0	0	1	0	0	0	0	0	1	0	0	0	0	0	0	0	0	0	0	0	0
1272	11	site3	3_6	18	327	1	1.6	1.1	18	9.15	10.41	4.8	5.6	91.7	1.1	1.38	0.71	0.48	11	96.5	0	0	1	0	0	0	0	0	1	0	0	0	1	1	0	0	1	0	0	0	0
1273	11	site3	3_7	9	327	2	0.93	1.2	18	9.15	10.41	4.8	5.6	91.7	0.6	1.4	0.72	0.67	10.5	96.5	0	0	1	0	2	0	1	1	1	1	1	0	0	0	0	0	0	1	0	0	0
1274	11	site3	3_8	12	327	2	0.93	1.2	18	9.15	10.41	4.8	5.6	91.7	1.05	1.33	0.89	0.91	12	96.7	0	0	1	0	0	0	0	0	1	0	0	0	0	0	0	0	0	0	0	0	0
1275	11	site3	3_9	15	327	2	0.93	1.2	18	9.15	10.41	4.8	5.6	91.7	0.88	0.72	0.76	0.76	11.9	96.6	0	0	1	0	0	0	1	1	1	0	0	0	0	0	0	0	0	0	0	0	0
1276	11	site3	3_10	18	327	2	0.93	1.2	18	9.15	10.41	4.8	5.6	91.7	0.7	0.43	0.43	0.43	12.1	96.6	0	0	1	0	0	0	1	1	1	1	0	0	0	0	0	0	0	0	0	0	0
1277	11	site4	4_1	3	329	1	1.17	2	15	10.17	10.3	1.2	3.5	50	1.49	3.5	0.74	0.66	4.1	68	412	3.4	1	0	0	0	0	0	0	0	0	0	0	0	0	0	0	0	0	0	0
1278	11	site4	4_2	6	329	1	1.17	2	15	10.17	10.3	1.2	3.5	50	1.34	2.64	0.8	0.83	4.4	72	104.6	0.5	1	0	0	0	0	0	0	0	0	0	0	0	0	0	0	0	0	0	0
1279	11	site4	4_3	9	329	1	1.17	2	15	10.17	10.3	1.2	3.5	50	1.2	6	0.8	0.86	4.6	66.6	29	0.3	1	0	0	0	0	0	0	0	0	0	0	0	0	0	0	0	0	0	0
1280	11	site4	4_4	12	329	1	1.17	2	15	10.17	10.3	1.2	3.5	50	0.93	3.09	0.9	0.98	4.3	62.1	10.7	0.2	1	0	0	0	1	0	0	0	0	0	0	0	0	0	0	0	0	0	0
1281	11	site4	4_5	15	329	1	1.17	2	15	10.17	10.3	1.2	3.5	50	1.25	1.1	0.58	0.64	4.5	79.8	0	0	1	0	0	0	0	0	0	0	0	0	0	0	0	0	0	0	0	0	0
1282	11	site5	5_1	3	329	1	1.4	4	9	10.32	10.42	2.6	4.3	75	1.35	2.3	0.68	0.73	4.2	59.5	225	8.2	1	0	0	0	0	0	0	0	0	0	0	0	0	0	0	0	0	0	0
1283	11	site5	5_2	6	329	1	1.4	4	9	10.32	10.42	2.6	4.3	75	1.37	2.31	0.74	0.8	3.9	67.8	122	0.6	1	0	0	0	0	1	0	0	0	0	0	0	0	0	0	0	0	0	0
1284	11	site5	5_3	9	329	1	1.4	4	9	10.32	10.42	2.6	4.3	75	1.76	5	0.8	0.75	6.6	93.6	30	0	1	0	0	0	0	0	0	0	0	0	0	0	0	0	0	0	0	0	0
1285	11	site6	6_1	3	328	1	1.5	1.2	10	9.5	10.09	6.4	9	76.4	0.77	1.5	0.75	0.95	9	86.5	2	0.1	1	0	0	0	0	0	0	0	0	0	0	0	0	0	0	0	0	0	0
1286	11	site6	6_2	6	328	1	1.5	1.2	10	9.5	10.09	6.4	9	76.4	2.3	1.6	0.78	0.6	10.2	91.6	0.1	0	1	2	10	0	7	2	0	0	0	0	0	0	0	0	0	1	0	0	0
1289	11	site7	7_1	3	328	1	0.98	2.2	51	10.19	11.46	7.1	8.1	84.9	1.34	1.96	0.9	0.87	9.1	90.5	5.9	0.1	1	10	5	1	0	0	0	1	0	0	0	0	0	0	0	0	0	1	0
1290	11	site7	7_2	6	328	1	0.98	2.2	51	10.19	11.46	7.1	8.1	84.9	0.76	1.92	0.81	0.98	10.1	93.2	0.4	0	1	10	10	6	4	1	1	0	0	1	1	1	1	0	1	0	0	0	0
1291	11	site7	7_3	9	328	1	0.98	2.2	51	10.19	11.46	7.1	8.1	84.9	0.95	1.47	0.82	0.85	11.5	91	0	0	1	5	10	17	12	5	1	1	0	1	0	0	0	0	0	0	0	0	0
1292	11	site7	7_4	12	328	1	0.98	2.2	51	10.19	11.46	7.1	8.1	84.9	1.14	1.16	0.91	0.83	12.4	94.4	0	0	1	2	0	0	22	0	1	1	0	0	0	0	0	0	0	0	0	1	0
1293	11	site7	7_5	15	328	1	0.98	2.2	51	10.19	11.46	7.1	8.1	84.9	1	1.32	0.89	0.9	12.8	95.1	0	0	1	5	5	0	23	0	1	1	0	0	0	0	0	0	0	0	0	0	0
1294	11	site7	7_6	18	328	1	0.98	2.2	51	10.19	11.46	7.1	8.1	84.9	0.9	1.28	0.86	0.92	12.7	95	0	0	1	2	0	0	13	0	1	1	0	0	0	0	0	0	0	0	0	0	0
1295	11	site7	7_7	21	328	1	0.98	2.2	51	10.19	11.46	7.1	8.1	84.9	10	5	0.81	0.88	12.4	95.6	0	0	1	0	0	0	9	10	1	0	0	0	1	1	0	0	1	0	0	0	0
1296	11	site7	7_8	24	328	1	0.98	2.2	51	10.19	11.46	7.1	8.1	84.9	6	8	0.9	0.66	12.5	95.6	0	0	1	0	0	0	1	3	0	0	0	0	0	0	0	0	0	0	0	0	0
1297	11	site7	7_9	27	328	1	0.98	2.2	51	10.19	11.46	7.1	8.1	84.9	2.5	3	0.88	0.84	12.5	95.6	0	0	1	0	0	0	0	3	0	0	0	0	0	0	0	0	0	0	0	0	0
1298	11	site7	7_10	30	328	1	0.98	2.2	51	10.19	11.46	7.1	8.1	84.9	1.58	1.67	0.75	0.7	12.7	95.7	0	0	1	0	0	0	0	0	0	0	0	0	0	0	0	0	0	0	0	0	0
1299	11	site7	7_11	33	328	1	0.98	2.2	51	10.19	11.46	7.1	8.1	84.9	1.73	2.5	0.84	0.8	13	96	0	0	1	0	0	0	0	0	0	0	0	0	0	0	0	0	0	0	0	0	0
1300	11	site7	7_12	36	328	1	0.98	2.2	51	10.19	11.46	7.1	8.1	84.9	1.16	1.6	0.7	0.8	13.3	96	0	0	1	0	0	0	7	0	0	0	0	0	0	0	0	0	0	0	0	0	0
1301	11	site7	7_13	39	328	1	0.98	2.2	51	10.19	11.46	7.1	8.1	84.9	2.6	2.3	0.83	0.78	13.2	96	0	0	1	0	0	0	0	2	0	0	0	0	1	1	0	0	1	0	0	0	0
1302	11	site7	7_14	42	328	1	0.98	2.2	51	10.19	11.46	7.1	8.1	84.9	3.08	2.3	0.9	0.85	13.2	95.9	0	0	1	0	0	0	14	0	0	0	0	0	0	0	0	0	0	0	0	0	0
1303	11	site7	7_15	45	328	1	0.98	2.2	51	10.19	11.46	7.1	8.1	84.9	2.63	3.5	0.9	0.88	13.2	95.8	0	0	1	0	0	0	1	0	0	1	0	0	0	0	0	0	0	0	0	1	0
1304	11	site7	7_16	48	328	1	0.98	2.2	51	10.19	11.46	7.1	8.1	84.9	1.44	1.34	0.87	0.84	13.1	95.8	0	0	1	0	0	0	6	0	0	1	0	0	1	1	0	0	1	0	0	0	0
1305	11	site7	7_17	3	328	2	0.98	2.2	51	10.19	11.46	7.1	8.1	84.9	80	70	70	70	14.2	98.4	0	0	1	0	0	0	1	0	0	0	0	1	1	1	1	0	1	0	0	0	0
1306	11	site8	8_1	3	326	1	1.85	1.3	12	13.35	13.55	2.2	6	86.6	1.17	1.53	0.69	0.77	6.6	92	158.1	0.5	1	0	0	3	1	0	0	0	0	0	1	0	0	1	0	0	0	0	0
1307	11	site8	8_2	6	326	1	1.85	1.3	12	13.35	13.55	2.2	6	86.6	0.89	1.68	0.72	0.82	7.3	94.3	1.4	0	1	0	0	2	5	0	0	1	0	0	0	0	0	0	0	0	0	0	1
1308	11	site8	8_3	9	326	1	1.85	1.3	12	13.35	13.55	2.2	6	86.6	2.2	2.1	0.89	0.73	8.7	95.2	0	0	1	5	10	3	13	0	0	0	0	0	0	0	0	0	0	0	0	0	0
1309	11	site8	8_4	12	326	1	1.85	1.3	12	13.35	13.55	2.2	6	86.6	1.73	1.3	0.9	0.89	8.5	94.7	0	0	1	15	5	5	4	0	1	0	0	0	0	0	0	0	0	0	0	0	0
1310	11	site9	9_1	3	326	1	2.4	1.22	15	14.15	14.41	5.4	5.4	87.3	1.56	1.35	0.77	0.8	5.6	94.5	78.2	1	1	5	0	0	0	0	0	0	0	0	0	0	0	0	0	0	0	0	0
1311	11	site9	9_2	6	326	1	2.4	1.22	15	14.15	14.41	5.4	5.4	87.3	1.98	1.94	0.81	0.78	6.9	95.4	11.9	0.3	1	5	0	2	6	0	0	0	0	1	0	0	0	0	0	1	0	0	0
1312	11	site9	9_3	9	326	1	2.4	1.22	15	14.15	14.41	5.4	5.4	87.3	1.06	1.47	0.78	0.74	8.8	97.6	0.1	0	1	0	0	0	2	0	0	0	0	1	0	0	0	0	0	0	0	0	0
1313	11	site9	9_4	12	326	1	2.4	1.22	15	14.15	14.41	5.4	5.4	87.3	1.74	1.18	0.64	0.61	8.3	93.3	0	0	1	2	0	3	8	0	0	0	1	0	0	0	0	0	0	0	0	0	0
1314	11	site9	9_5	15	326	1	2.4	1.22	15	14.15	14.41	5.4	5.4	87.3	0.71	0.64	0.54	0.59	9.5	95	0	0	1	5	5	2	2	0	0	0	1	1	0	0	0	0	0	0	0	0	0
1315	11	site10	10_1	3	326	1	1	1.52	21	14.45	15.3	5.6	3.9	91	1.8	2.04	0.87	0.75	6.7	92.5	32	6.1	1	0	0	0	0	0	0	0	0	1	0	0	0	0	0	0	0	0	0
1316	11	site10	10_2	6	326	1	1	1.52	21	14.45	15.3	5.6	3.9	91	2.98	2.1	0.7	0.74	6.6	94.4	1.3	0.2	1	0	0	1	1	0	0	0	0	1	1	0	1	1	1	0	0	0	0
1317	11	site10	10_3	9	326	1	1	1.52	21	14.45	15.3	5.6	3.9	91	2.82	2.95	0.71	0.86	7.1	95.5	0.2	0	1	0	0	0	0	0	0	0	0	1	1	0	1	0	1	0	0	0	0
1318	11	site10	10_4	12	326	1	1	1.52	21	14.45	15.3	5.6	3.9	91	0.94	1.34	0.62	0.78	9.2	95.9	0	0	1	5	2	4	0	0	0	0	0	0	0	0	0	0	0	0	0	0	0
1319	11	site10	10_5	15	326	1	1	1.52	21	14.45	15.3	5.6	3.9	91	0.74	1.05	0.65	0.65	11.4	96.5	0	0	1	0	0	1	0	0	0	0	0	0	0	0	0	0	0	0	0	0	0
1320	11	site10	10_6	18	326	1	1	1.52	21	14.45	15.3	5.6	3.9	91	0.74	1.05	0.65	0.65	11.6	96.5	0	0	1	0	0	0	0	0	0	0	0	0	0	0	0	0	0	0	0	0	0
1321	11	site10	10_7	21	326	1	1	1.52	21	14.45	15.3	5.6	3.9	91	0.74	1.05	0.65	0.65	11.8	96.5	0	0	1	2	2	0	0	0	0	0	0	0	0	0	0	0	0	0	0	0	0
1322	11	site13	13_1	3	327	1	8	10	30	11.45	12.41	6.3	6.9	89.9	8	10	0.85	0.85	6.7	92.1	249	7	0	0	0	0	0	0	0	1	0	0	0	0	0	0	0	0	0	0	0
1323	11	site13	13_2	6	327	1	8	10	30	11.45	12.41	6.3	6.9	89.9	6	0.87	0.7	0.7	6.4	94.3	164	1	0	0	0	0	0	0	0	0	0	0	0	0	0	0	0	0	0	0	0
1324	11	site13	13_3	9	327	1	8	10	30	11.45	12.41	6.3	6.9	89.9	8	0.85	0.7	0.7	6.8	94.8	99.8	1.1	0	0	0	0	0	0	0	0	0	0	0	0	0	0	0	0	0	0	0
1325	11	site13	13_4	12	327	1	8	10	30	11.45	12.41	6.3	6.9	89.9	2.95	10	0.7	0.7	6.1	94.2	121.2	0.7	0	0	0	0	0	0	0	0	0	0	0	0	0	0	0	0	0	0	0
1326	11	site13	13_5	15	327	1	8	10	30	11.45	12.41	6.3	6.9	89.9	3.05	20	0.8	0.9	5.7	94.8	220	1.6	0	0	0	0	0	0	0	0	0	0	0	0	0	0	0	0	0	0	0
1327	11	site13	13_6	18	327	1	8	10	30	11.45	12.41	6.3	6.9	89.9	2.21	6	0.9	0.9	5.9	95	152.4	0.2	0	0	0	0	0	0	0	0	0	0	1	0	0	0	1	0	1	0	0
1328	11	site13	13_7	21	327	1	8	10	30	11.45	12.41	6.3	6.9	89.9	6	7	0.75	0.9	5.9	95.4	0.2	0	0	0	0	0	0	0	0	0	1	0	0	0	0	0	0	1	0	0	0
1329	11	site13	13_8	24	327	1	8	10	30	11.45	12.41	6.3	6.9	89.9	5	1.5	0.75	0.9	6	95.4	0.1	0	0	0	0	0	0	0	0	0	0	0	0	0	0	0	0	0	0	0	0
1330	11	site13	13_9	27	327	1	8	10	30	11.45	12.41	6.3	6.9	89.9	3.6	0.87	0.7	0.78	6.3	95.6	0	0	0	0	0	0	0	0	0	0	0	0	0	0	0	0	0	0	0	0	0
1331	11	site13	13_10	30	327	1	8	10	30	11.45	12.41	6.3	6.9	89.9	4	0.8	0.8	0.8	6.6	95.7	0	0	0	0	0	0	0	0	0	0	0	0	0	0	0	0	0	0	0	0	0
1332	11	site13	13_11	15	327	2	2.95	10	30	11.45	12.41	6.3	6.9	89.9	2.54	8	0.85	0.85	6.1	94.4	30.8	0.4	0	0	0	0	0	0	0	0	0	0	0	0	0	0	0	0	1	0	0
1333	11	site13	13_12	18	327	2	2.95	10	30	11.45	12.41	6.3	6.9	89.9	1.54	7	0.95	0.9	6.2	95.1	6.5	0.2	0	0	0	0	0	0	0	0	0	0	0	0	0	0	0	0	0	0	0
1334	11	site13	13_14	6	327	3	0.8	2	30	11.45	12.41	6.3	6.9	89.9	0.65	1.8	0.75	0.5	6.5	94	35	0.5	0	0	0	0	0	0	0	0	0	0	1	0	0	1	0	0	0	0	0
1335	11	site13	13_15	9	327	3	2	2	30	11.45	12.41	6.3	6.9	89.9	0.58	0.9	0.74	0.51	7	94.5	0	0	0	0	0	0	1	0	0	1	0	0	1	0	0	1	0	0	0	0	0
1336	11	site12	12_1	3	327	1	1.57	1.35	6	11.26	11.37	6.5	7	87.7	2.1	1.65	0.7	0.9	7.5	92.9	111.2	1	1	5	0	0	0	0	0	0	0	0	1	0	0	1	0	0	0	0	0
1337	11	site12	12_2	6	327	1	1.57	1.35	6	11.26	11.37	6.5	7	87.7	0.65	0.6	0.7	0.75	7.6	94	0.3	0	1	1	2	0	0	1	0	0	0	0	0	0	0	0	0	0	0	0	0
1338	11	site14	14_1	3	328	1	1.3	1.8	60	12.5	13.5	5.6	8	60.6	1.3	2	0.81	0.93	9.9	80.1	539	2.3	1	0	0	0	0	0	0	0	0	0	1	0	0	0	1	0	0	0	0
1339	11	site14	14_2	6	328	1	1.3	1.8	60	12.5	13.5	5.6	8	60.6	2.4	1.7	0.98	0.83	9.7	74.4	135	3.2	1	0	0	0	0	0	0	0	1	0	0	0	0	0	0	1	0	0	0
1340	11	site14	14_3	9	328	1	1.3	1.8	60	12.5	13.5	5.6	8	60.6	3.1	1.79	0.74	0.85	9.8	77.6	44	0.1	1	0	0	0	0	0	1	0	0	0	0	0	0	0	0	1	0	0	0
1341	11	site14	14_4	12	328	1	1.3	1.8	60	12.5	13.5	5.6	8	60.6	2.4	1.53	0.9	0.79	10	81.9	0.1	0	1	3	3	1	1	0	1	0	0	0	0	0	0	0	0	3	0	0	0
1342	11	site14	14_5	15	328	1	1.3	1.8	60	12.5	13.5	5.6	8	60.6	1.9	0.97	0.64	0.72	10.1	87.4	0	0	1	4	0	2	3	0	1	0	0	0	0	0	0	0	0	3	0	0	0
1343	11	site14	14_6	18	328	1	1.3	1.8	60	12.5	13.5	5.6	8	60.6	2.01	0.86	0.54	0.59	11.1	91.5	0	0	1	2	0	0	0	0	1	0	0	0	0	0	0	0	0	4	0	0	0
1344	11	site14	14_7	21	328	1	1.3	1.8	60	12.5	13.5	5.6	8	60.6	1.16	0.84	0.58	0.67	11.1	94.1	0	0	1	0	0	1	1	0	1	0	0	0	0	0	0	0	0	0	0	0	0
1345	11	site14	14_8	24	328	1	1.3	1.8	60	12.5	13.5	5.6	8	60.6	1.9	0.72	0.68	0.62	11.8	94.6	0	0	1	0	0	0	1	0	1	0	0	0	0	0	0	0	0	0	0	0	0
1346	11	site14	14_9	27	328	1	1.3	1.8	60	12.5	13.5	5.6	8	60.6	1.13	0.82	0.55	0.57	12	94.8	0	0	1	1	0	1	0	0	1	0	0	0	0	0	0	0	0	0	0	0	0
1347	11	site14	14_10	30	328	1	1.3	1.8	60	12.5	13.5	5.6	8	60.6	1.1	0.85	0.82	0.63	12.2	95	0	0	1	0	0	0	1	0	0	0	0	0	0	0	0	0	0	0	0	1	0
1348	11	site14	14_11	33	328	1	1.3	1.8	60	12.5	13.5	5.6	8	60.6	0.71	0.87	0.84	0.86	12.3	95.1	0	0	1	0	0	0	0	0	0	0	0	0	0	0	0	0	0	0	0	0	0
1349	11	site14	14_12	36	328	1	1.3	1.8	60	12.5	13.5	5.6	8	60.6	1.25	1.65	0.58	0.71	12.3	95.3	0	0	1	0	0	0	1	1	1	0	0	0	0	0	0	0	0	0	0	0	0
1350	11	site14	14_13	39	328	1	1.3	1.8	60	12.5	13.5	5.6	8	60.6	0.67	1.62	0.9	0.74	12.5	95.2	0	0	1	0	0	1	0	2	0	1	0	0	0	0	0	0	0	0	0	0	0
1351	11	site14	14_14	42	328	1	1.3	1.8	60	12.5	13.5	5.6	8	60.6	0.52	1.45	0.8	0.9	12.4	95.4	0	0	1	0	0	0	0	1	1	0	0	0	0	0	0	0	0	0	0	0	0
1352	11	site14	14_15	45	328	1	1.3	1.8	60	12.5	13.5	5.6	8	60.6	0.83	1.4	0.89	0.76	12.4	95.5	0	0	1	0	0	0	0	0	0	0	0	0	0	0	0	0	0	0	0	0	0
1353	11	site14	14_16	48	328	1	1.3	1.8	60	12.5	13.5	5.6	8	60.6	0.96	1.83	0.68	0.93	12.6	95.6	0	0	1	0	0	0	0	0	0	0	0	0	0	0	0	0	0	0	0	1	0
1354	11	site14	14_17	51	328	1	1.3	1.8	60	12.5	13.5	5.6	8	60.6	1.18	2.05	0.85	0.96	12.6	95.6	0	0	1	0	0	0	0	0	0	0	0	0	0	0	0	0	0	0	0	0	0
1355	11	site14	14_18	54	328	1	1.3	1.8	60	12.5	13.5	5.6	8	60.6	1.83	2.06	0.8	0.79	12.4	95.4	0	0	1	0	0	0	0	0	0	0	0	0	0	0	0	0	0	0	0	0	0
1356	11	site14	14_19	57	328	1	1.3	1.8	60	12.5	13.5	5.6	8	60.6	2.18	1.34	0.73	0.82	12.6	95.6	0	0	1	0	0	0	0	0	0	0	0	0	0	0	0	0	0	0	0	0	0
1357	11	site14	14_20	60	328	1	1.3	1.8	60	12.5	13.5	5.6	8	60.6	1.42	0.87	0.65	0.5	12.6	95.6	0	0	1	0	0	0	0	0	0	0	0	0	0	0	0	0	0	0	0	0	0
1358	11	site15	15_1	3	329	1	2.2	3.5	18	9.15	9.45	1.9	-1.1	78.3	1.47	2.1	0.66	0.82	-0.2	81.5	174.6	3.3	1	0	0	0	0	0	0	0	0	0	0	0	0	0	0	0	0	0	0
1359	11	site15	15_2	6	329	1	2.2	3.5	18	9.15	9.45	1.9	-1.1	78.3	1.21	1.5	0.7	0.52	2.1	82.9	6.7	0.1	1	0	0	0	1	0	0	0	0	0	0	0	0	0	0	0	0	0	0
1360	11	site15	15_3	9	329	1	2.2	3.5	18	9.15	9.45	1.9	-1.1	78.3	1.34	1.04	0.5	0.9	3.3	88.8	0.3	0	1	0	0	0	1	0	0	0	0	0	0	0	0	0	0	0	0	0	0
1361	11	site15	15_4	12	329	1	2.2	3.5	18	9.15	9.45	1.9	-1.1	78.3	1.08	1.53	0.66	0.82	3.7	88.6	6.3	0	1	0	0	0	1	0	0	0	1	0	0	0	0	0	0	0	0	0	0
1362	11	site15	15_5	15	329	1	2.2	3.5	18	9.15	9.45	1.9	-1.1	78.3	0.65	0.86	0.73	0.83	5.1	90.2	0	0	1	0	0	0	2	1	0	0	1	0	0	0	0	0	0	0	0	0	0
1363	11	site15	15_6	18	329	1	2.2	3.5	18	9.15	9.45	1.9	-1.1	78.3	1.07	3	0.74	0.86	5.8	92.1	0	0	1	0	0	0	0	0	0	0	0	0	0	0	0	0	0	0	0	0	0
1364	11	site15	15_7	15	329	2	2.5	0.8	18	9.15	9.45	1.9	-1.1	78.3	1.43	1.8	0.62	0.76	4	90.1	0	0	1	0	0	2	1	1	0	0	1	0	0	0	0	0	0	0	0	0	0
1365	11	site15	15_8	18	329	2	2.5	0.8	18	9.15	9.45	1.9	-1.1	78.3	0.42	0.46	0.78	0.6	4.9	91.3	0	0	1	0	0	0	1	1	0	0	0	0	0	0	0	0	0	0	0	0	0
1366	11	site11	11_1	3	326	1	1	2	18	16.08	16.21	4.2	4.2	94.1	1	3.25	0.98	0.98	6.3	95.7	3	1.2	1	1	0	0	0	1	0	0	0	0	0	0	0	0	0	0	0	0	1
1367	11	site11	11_2	6	326	1	1	2	18	16.08	16.21	4.2	4.2	94.1	1	3.25	0.98	0.98	6	95.3	0.7	0.7	0	1	1	1	1	0	0	0	0	0	0	0	0	0	0	0	0	0	1
1368	11	site11	11_3	9	326	1	1	2	18	16.08	16.21	4.2	4.2	94.1	1	3.25	0.98	0.98	6	95.4	0.4	0.4	1	0	0	0	1	1	0	0	0	0	0	0	0	0	0	0	0	0	1
1369	11	site11	11_4	12	326	1	1	2	18	16.08	16.21	4.2	4.2	94.1	1	3.25	0.98	0.98	6.2	95.7	0.1	0.1	1	0	0	1	0	2	0	0	0	0	0	0	0	0	0	0	0	0	0
1376	12	site1	1_1	3	336	1	1.4	0.85	12	11.42	12.04	1.6	6.8	61.1	1.41	1.88	0.64	0.94	5.8	60.5	62.5	0.2	1	0	0	0	0	0	0	0	0	0	0	0	0	0	0	0	0	0	0
1377	12	site1	1_2	6	336	1	1.4	0.85	12	11.42	12.04	1.6	6.8	61.1	0.93	1.76	0.64	0.75	4.8	85	0.1	0	1	0	0	0	0	0	0	0	0	0	0	0	0	0	0	0	0	0	0
1378	12	site1	1_3	9	336	1	1.4	0.85	12	11.42	12.04	1.6	6.8	61.1	2.6	0.94	0.75	0.6	4.5	85.5	0.1	0	1	0	0	0	1	0	0	0	0	0	0	0	0	0	0	0	0	0	0
1379	12	site1	1_4	12	336	1	1.4	0.85	12	11.42	12.04	1.6	6.8	61.1	1.3	0.45	0.45	0.45	4.4	87.3	0	0	1	0	0	0	0	0	0	0	0	0	0	0	0	0	0	0	0	0	0
1380	12	site1	1_5	6	336	2	3.5	2	12	11.42	12.04	1.6	6.8	61.1	3.1	4	0.7	0.8	5	83.5	0	0	1	0	0	0	0	0	0	0	0	0	0	0	0	0	0	0	0	0	0
1381	12	site2	2_1	3	336	1	1.1	2	33	8	8.33	5.3	0.2	77.3	1.17	2.08	0.7	0.76	1.9	85.2	36	0.2	1	0	0	0	0	0	0	0	0	0	0	0	0	0	0	0	0	0	0
1382	12	site2	2_2	6	336	1	1.1	2	33	8	8.33	5.3	0.2	77.3	1.33	1.98	0.86	0.77	2.5	88.5	8.6	0.1	1	0	0	0	0	0	0	0	0	0	0	0	0	0	0	0	0	0	0
1383	12	site2	2_3	9	336	1	1.1	2	33	8	8.33	5.3	0.2	77.3	1.9	1.6	0.84	0.77	3.3	89.1	0.1	0	1	0	0	0	0	0	0	0	0	0	0	0	0	0	0	0	0	0	0
1384	12	site2	2_4	12	336	1	1.1	2	33	8	8.33	5.3	0.2	77.3	3.26	1.8	0.95	0.94	4.3	89.4	0	0	1	0	10	1	0	0	0	0	0	0	0	0	0	0	0	0	0	0	0
1385	12	site2	2_5	15	336	1	1.1	2	33	8	8.33	5.3	0.2	77.3	2.1	2.1	0.7	0.82	5.2	90	0	0	1	0	0	1	0	0	0	0	0	0	0	0	0	0	0	0	0	0	0
1386	12	site2	2_6	18	336	1	1.1	2	33	8	8.33	5.3	0.2	77.3	1.69	2.33	0.71	0.77	5.8	90.6	0	0	1	0	0	0	0	0	0	0	0	0	0	0	0	0	0	0	0	0	0
1387	12	site2	2_7	21	336	1	1.1	2	33	8	8.33	5.3	0.2	77.3	2.25	2.98	0.82	0.8	6.6	89.9	0	0	1	0	0	0	0	0	0	0	0	0	0	0	0	0	0	0	0	0	0
1388	12	site2	2_8	24	336	1	1.1	2	33	8	8.33	5.3	0.2	77.3	1.95	1.83	0.7	0.7	7.5	90.1	0	0	1	0	0	0	0	0	0	0	0	0	0	0	0	0	0	0	0	0	0
1389	12	site2	2_9	27	336	1	1.1	2	33	8	8.33	5.3	0.2	77.3	1.33	2.19	0.77	0.8	8.2	90	0	0	1	0	0	0	0	0	0	0	0	0	0	0	0	0	0	0	0	0	0
1390	12	site2	2_10	30	336	1	1.1	2	33	8	8.33	5.3	0.2	77.3	1.34	1.81	0.7	0.77	8.9	89.9	0	0	1	0	0	1	0	0	0	0	0	0	0	0	0	0	0	0	0	0	0
1391	12	site2	2_11	33	336	1	1.1	2	33	8	8.33	5.3	0.2	77.3	1.1	1.76	0.77	0.76	9.2	88.3	0	0	1	1	0	0	0	0	0	0	0	0	0	0	0	0	0	0	0	0	0
1392	12	site3	3_1	3	334	1	1.6	1.1	18	9.25	10.16	1.3	0.4	61.9	0.86	2.1	0.85	0.75	5	89.2	24	0.1	0	0	0	0	2	0	0	1	0	0	1	0	0	1	1	0	0	0	0
1393	12	site3	3_2	6	334	1	1.6	1.1	18	9.25	10.16	1.3	0.4	61.9	0.9	0.6	0.6	0.6	7.5	92.4	0.3	0	1	0	0	0	3	2	0	0	0	0	1	0	0	1	1	2	0	0	0
1394	12	site3	3_3	9	334	1	1.6	1.1	18	9.25	10.16	1.3	0.4	61.9	5.5	2.17	0.76	0.8	9.8	93.9	0	0	1	0	0	0	1	0	1	1	0	1	0	0	0	0	0	2	1	0	0
1395	12	site3	3_4	12	334	1	1.6	1.1	18	9.25	10.16	1.3	0.4	61.9	1.87	1.9	0.88	0.87	10.1	94.2	0	0	1	0	0	0	8	1	1	1	0	0	0	0	0	0	0	0	0	0	0
1396	12	site3	3_5	15	334	1	1.6	1.1	18	9.25	10.16	1.3	0.4	61.9	0.87	1.3	0.6	0.92	10.2	94.4	0	0	1	0	0	0	0	0	1	0	0	0	0	0	0	0	0	0	0	0	0
1397	12	site3	3_6	18	334	1	1.6	1.1	18	9.25	10.16	1.3	0.4	61.9	1.1	1.38	0.71	0.48	10.3	94.6	0	0	1	0	0	0	0	0	1	0	0	0	0	0	0	0	0	0	0	0	0
1398	12	site3	3_7	9	334	2	0.93	1.2	18	9.25	10.16	1.3	0.4	61.9	0.6	1.4	0.72	0.67	9.2	94.3	0	0	1	0	0	0	1	0	0	1	1	0	0	0	0	0	0	0	0	0	0
1399	12	site3	3_8	12	334	2	0.93	1.2	18	9.25	10.16	1.3	0.4	61.9	1.05	1.33	0.89	0.91	10.6	94.8	0	0	1	0	0	0	3	2	1	1	1	0	0	0	0	0	0	0	0	0	0
1400	12	site3	3_9	15	334	2	0.93	1.2	18	9.25	10.16	1.3	0.4	61.9	0.88	0.72	0.76	0.76	11.1	95.1	0	0	1	0	0	0	2	0	0	0	0	0	0	0	0	0	0	0	0	0	0
1401	12	site3	3_10	18	334	2	0.93	1.2	18	9.25	10.16	1.3	0.4	61.9	0.7	0.43	0.43	0.43	11.3	95.3	0	0	1	0	0	0	1	0	0	0	0	0	0	0	0	0	0	0	0	0	0
1402	12	site4	4_1	3	336	1	1.17	2	15	11.25	11.37	2.1	7.1	59	1.49	3.5	0.74	0.66	6.9	85	257	4.3	1	0	0	0	0	0	0	0	1	0	0	0	0	0	0	0	0	0	0
1403	12	site4	4_2	6	336	1	1.17	2	15	11.25	11.37	2.1	7.1	59	1.34	2.64	0.8	0.83	6.5	81.7	104.3	4.5	1	0	0	0	0	0	0	0	0	0	0	0	0	0	0	0	0	0	0
1404	12	site4	4_3	9	336	1	1.17	2	15	11.25	11.37	2.1	7.1	59	1.2	6	0.8	0.86	6.4	85	36.4	0.4	1	0	0	0	0	0	0	0	1	0	0	0	0	0	0	0	0	0	0
1405	12	site4	4_4	12	336	1	1.17	2	15	11.25	11.37	2.1	7.1	59	0.93	3.09	0.9	0.98	5.5	84.1	13.3	0.2	1	0	0	0	0	0	0	0	0	0	0	0	0	0	0	0	0	0	0
1406	12	site4	4_5	15	336	1	1.17	2	15	11.25	11.37	2.1	7.1	59	1.25	1.1	0.58	0.64	4.9	85.8	0	0	1	0	0	0	1	0	0	0	0	0	0	0	0	0	0	0	0	0	0
1407	12	site5	5_1	3	336	1	1.4	4	9	11.4	11.49	3.9	5	78	1.35	2.3	0.68	0.73	5.2	79.8	260	2.5	0	0	0	0	0	0	0	0	0	0	0	0	0	0	0	0	0	0	0
1408	12	site5	5_2	6	336	1	1.4	4	9	11.4	11.49	3.9	5	78	1.37	2.31	0.74	0.8	4.9	81.6	68.5	0.5	0	0	0	0	0	0	0	0	0	0	0	0	0	0	0	0	0	0	0
1409	12	site5	5_3	9	336	1	1.4	4	9	11.4	11.49	3.9	5	78	1.76	5	0.8	0.75	5.5	92.2	41.4	0	1	0	0	0	0	0	0	0	0	0	0	0	0	0	0	0	0	0	0
1410	12	site6	6_1	3	335	1	1.5	1.2	10	9.38	9.48	3.4	4.9	57.5	0.77	1.5	0.75	0.95	6.3	67	1.5	0	1	0	0	0	0	0	0	0	0	0	0	0	0	0	0	0	0	0	0
1411	12	site6	6_2	6	335	1	1.5	1.2	10	9.38	9.48	3.4	4.9	57.5	2.3	1.6	0.78	0.6	7.1	79.4	0.2	0	1	5	10	1	7	5	0	0	0	0	0	0	0	0	0	0	0	0	0
1414	12	site7	7_1	3	335	1	0.98	2.2	51	9.57	11.13	3.9	4.1	66.5	1.34	1.96	0.9	0.87	6.5	60.9	3.3	0	1	0	0	1	3	1	1	0	0	1	0	0	0	0	0	0	0	0	0
1415	12	site7	7_2	6	335	1	0.98	2.2	51	9.57	11.13	3.9	4.1	66.5	0.76	1.92	0.81	0.98	8	65.6	0.5	0	1	2	10	6	2	1	1	1	0	1	0	0	0	0	0	0	0	0	0
1416	12	site7	7_3	9	335	1	0.98	2.2	51	9.57	11.13	3.9	4.1	66.5	0.95	1.47	0.82	0.85	9	74.9	0	0	1	2	5	16	24	4	1	0	0	1	0	0	0	0	0	0	0	0	0
1417	12	site7	7_4	12	335	1	0.98	2.2	51	9.57	11.13	3.9	4.1	66.5	1.14	1.16	0.91	0.83	10.2	87.1	0	0	1	0	0	0	25	0	1	1	0	0	0	0	0	0	0	0	0	0	0
1418	12	site7	7_5	15	335	1	0.98	2.2	51	9.57	11.13	3.9	4.1	66.5	1	1.32	0.89	0.9	11.2	91.5	0	0	1	0	0	0	24	0	1	1	0	0	1	1	0	0	1	0	0	0	0
1419	12	site7	7_6	18	335	1	0.98	2.2	51	9.57	11.13	3.9	4.1	66.5	0.9	1.28	0.86	0.92	12	93.2	0	0	1	0	0	0	18	0	1	1	0	0	0	0	0	0	0	0	0	0	0
1420	12	site7	7_7	21	335	1	0.98	2.2	51	9.57	11.13	3.9	4.1	66.5	10	5	0.81	0.88	12.1	94.1	0	0	1	0	0	0	25	0	0	0	0	0	1	1	0	0	1	0	0	0	0
1421	12	site7	7_8	24	335	1	0.98	2.2	51	9.57	11.13	3.9	4.1	66.5	6	8	0.9	0.66	12.2	94.2	0	0	1	0	0	0	1	0	0	0	0	0	0	0	0	0	0	0	0	0	0
1422	12	site7	7_9	27	335	1	0.98	2.2	51	9.57	11.13	3.9	4.1	66.5	2.5	3	0.88	0.84	12.3	94.3	0	0	1	0	0	0	1	0	0	0	0	0	0	0	0	0	0	0	0	0	0
1423	12	site7	7_10	30	335	1	0.98	2.2	51	9.57	11.13	3.9	4.1	66.5	1.58	1.67	0.75	0.7	12.5	94.3	0	0	1	0	0	0	1	0	0	0	0	0	0	0	0	0	0	0	0	0	0
1424	12	site7	7_11	33	335	1	0.98	2.2	51	9.57	11.13	3.9	4.1	66.5	1.73	2.5	0.84	0.8	12.8	94.7	0	0	1	0	0	0	0	0	0	0	0	0	0	0	0	0	0	0	0	0	0
1425	12	site7	7_12	36	335	1	0.98	2.2	51	9.57	11.13	3.9	4.1	66.5	1.16	1.6	0.7	0.8	12.9	94.9	0	0	1	0	0	0	5	0	0	0	0	0	0	0	0	0	0	0	0	0	0
1426	12	site7	7_13	39	335	1	0.98	2.2	51	9.57	11.13	3.9	4.1	66.5	2.6	2.3	0.83	0.78	12.9	94.9	0	0	1	0	0	0	4	0	0	0	0	0	1	1	0	0	1	0	0	0	0
1427	12	site7	7_14	42	335	1	0.98	2.2	51	9.57	11.13	3.9	4.1	66.5	3.08	2.3	0.9	0.85	12.8	94.9	0	0	1	0	0	0	4	0	0	1	0	0	1	1	0	0	1	0	0	0	0
1428	12	site7	7_15	45	335	1	0.98	2.2	51	9.57	11.13	3.9	4.1	66.5	2.63	3.5	0.9	0.88	12.7	94.8	0	0	1	0	0	0	1	0	0	0	0	0	1	0	1	0	1	0	0	0	0
1429	12	site7	7_16	48	335	1	0.98	2.2	51	9.57	11.13	3.9	4.1	66.5	1.44	1.34	0.87	0.84	13.1	95.2	0	0	1	0	0	0	5	0	0	0	0	0	1	0	1	0	1	0	0	0	0
1430	12	site7	7_17	3	335	2	0.98	2.2	51	9.57	11.13	3.9	4.1	66.5	80	70	70	70	13.6	95.6	0	0	1	0	0	0	4	0	1	1	0	1	1	0	1	0	1	0	0	0	0
1431	12	site8	8_1	3	336	1	1.85	1.3	12	13.31	13.49	1.7	-0.2	41.7	1.17	1.53	0.69	0.77	3	79	22.6	1.4	1	0	0	0	0	0	0	0	0	0	0	0	0	0	0	0	0	0	0
1432	12	site8	8_2	6	336	1	1.85	1.3	12	13.31	13.49	1.7	-0.2	41.7	0.89	1.68	0.72	0.82	4	81.6	1.5	0	1	3	0	2	1	0	0	0	0	0	0	0	0	0	0	0	0	0	1
1433	12	site8	8_3	9	336	1	1.85	1.3	12	13.31	13.49	1.7	-0.2	41.7	2.2	2.1	0.89	0.73	5.9	92.3	0	0	1	2	10	4	16	8	1	0	0	0	0	0	0	0	0	0	0	0	0
1434	12	site8	8_4	12	336	1	1.85	1.3	12	13.31	13.49	1.7	-0.2	41.7	1.73	1.3	0.9	0.89	5.9	91.3	0	0	1	15	5	3	6	0	1	0	0	0	0	0	0	0	0	0	0	0	0
1435	12	site9	9_1	3	336	1	2.4	1.22	15	14.1	14.26	4.4	0.5	52.2	1.56	1.35	0.77	0.8	2.5	77.1	75	1.2	1	0	3	0	0	0	0	0	0	0	0	0	0	0	0	0	0	0	0
1436	12	site9	9_2	6	336	1	2.4	1.22	15	14.1	14.26	4.4	0.5	52.2	1.98	1.94	0.81	0.78	4.8	89.5	22.2	0.3	1	5	0	0	3	0	0	0	0	1	0	0	0	0	0	0	0	0	0
1437	12	site9	9_3	9	336	1	2.4	1.22	15	14.1	14.26	4.4	0.5	52.2	1.06	1.47	0.78	0.74	5.1	88.8	0.1	0	1	0	0	0	3	0	0	0	0	1	0	0	0	0	0	0	0	0	0
1438	12	site9	9_4	12	336	1	2.4	1.22	15	14.1	14.26	4.4	0.5	52.2	1.74	1.18	0.64	0.61	5.4	89.3	0	0	1	0	0	1	3	0	0	0	1	1	0	0	0	0	0	0	0	0	0
1439	12	site9	9_5	15	336	1	2.4	1.22	15	14.1	14.26	4.4	0.5	52.2	0.71	0.64	0.54	0.59	7	93	0	0	1	0	0	2	2	0	1	0	1	0	0	0	0	0	0	0	0	0	0
1440	12	site10	10_1	3	336	1	1	1.52	21	14.3	14.55	1.9	1.2	49	1.8	2.04	0.87	0.75	3.8	73.8	131.4	3.7	1	0	0	0	0	0	0	0	0	1	0	0	0	0	0	0	0	0	0
1441	12	site10	10_2	6	336	1	1	1.52	21	14.3	14.55	1.9	1.2	49	2.98	2.1	0.7	0.74	4	77.6	0.1	0	1	0	0	0	0	0	0	0	0	1	1	0	1	0	1	0	0	0	0
1442	12	site10	10_3	9	336	1	1	1.52	21	14.3	14.55	1.9	1.2	49	2.82	2.95	0.71	0.86	4.9	88.4	0	0	1	0	0	0	1	1	0	0	0	1	1	0	1	0	1	0	0	0	0
1443	12	site10	10_4	12	336	1	1	1.52	21	14.3	14.55	1.9	1.2	49	0.94	1.34	0.62	0.78	6	91.8	0	0	1	0	1	0	2	0	0	0	0	0	0	0	0	0	0	0	0	0	0
1444	12	site10	10_5	15	336	1	1	1.52	21	14.3	14.55	1.9	1.2	49	0.74	1.05	0.65	0.65	10.6	95.4	0	0	1	0	0	0	0	0	0	0	0	0	0	0	0	0	0	0	0	0	0
1445	12	site10	10_6	18	336	1	1	1.52	21	14.3	14.55	1.9	1.2	49	0.74	1.05	0.65	0.65	11.3	95.6	0	0	1	1	1	0	0	0	0	0	0	0	0	0	0	0	0	0	0	0	0
1446	12	site10	10_7	21	336	1	1	1.52	21	14.3	14.55	1.9	1.2	49	0.74	1.05	0.65	0.65	11.4	95.7	0	0	1	3	2	0	0	0	0	0	0	0	0	0	0	0	0	0	0	0	0
1447	12	site13	13_1	3	334	1	8	10	30	11.12	11.46	1.5	0.2	69.5	8	10	0.85	0.85	0.8	75.7	502	1.5	1	0	0	0	0	0	0	0	0	0	0	0	0	0	0	0	0	0	0
1448	12	site13	13_2	6	334	1	8	10	30	11.12	11.46	1.5	0.2	69.5	6	0.87	0.7	0.7	1.5	79.3	383	0.5	1	0	0	0	0	0	0	0	0	0	0	0	0	0	0	0	0	0	0
1449	12	site13	13_3	9	334	1	8	10	30	11.12	11.46	1.5	0.2	69.5	8	0.85	0.7	0.7	2.4	76.5	197.5	2.3	1	0	0	0	0	0	0	0	0	0	0	0	0	0	0	0	0	0	0
1450	12	site13	13_4	12	334	1	8	10	30	11.12	11.46	1.5	0.2	69.5	2.95	10	0.7	0.7	1.5	75.6	140.5	3.4	1	0	0	0	0	0	0	0	0	0	0	0	0	0	0	0	0	0	0
1451	12	site13	13_5	15	334	1	8	10	30	11.12	11.46	1.5	0.2	69.5	3.05	20	0.8	0.9	1.4	76.6	205	2.3	1	0	0	0	0	0	0	0	0	0	0	0	0	0	0	0	0	0	0
1452	12	site13	13_6	18	334	1	8	10	30	11.12	11.46	1.5	0.2	69.5	2.21	6	0.9	0.9	1.5	77.3	82	0.1	1	0	0	0	0	0	0	0	0	0	0	0	0	0	0	0	0	0	0
1453	12	site13	13_7	21	334	1	8	10	30	11.12	11.46	1.5	0.2	69.5	6	7	0.75	0.9	1.6	79.9	0.4	0	1	0	0	0	0	0	0	0	0	0	0	0	0	0	0	0	0	0	0
1454	12	site13	13_8	24	334	1	8	10	30	11.12	11.46	1.5	0.2	69.5	5	1.5	0.75	0.9	1.6	81.6	0.1	0	1	0	0	0	0	0	0	0	0	0	0	0	0	0	0	0	0	0	0
1455	12	site13	13_9	27	334	1	8	10	30	11.12	11.46	1.5	0.2	69.5	3.6	0.87	0.7	0.78	2.3	87.1	0	0	1	0	0	0	0	0	0	0	0	0	0	0	0	0	0	0	0	0	0
1456	12	site13	13_10	30	334	1	8	10	30	11.12	11.46	1.5	0.2	69.5	4	0.8	0.8	0.8	3	89.5	0	0	1	0	0	0	0	0	0	0	0	0	0	0	0	0	0	0	0	0	0
1457	12	site13	13_11	15	334	2	2.95	10	30	11.12	11.46	1.5	0.2	69.5	2.54	8	0.85	0.85	1.6	77.3	48.5	1.1	1	0	0	0	0	0	0	0	0	0	0	0	0	0	0	0	0	0	0
1458	12	site13	13_12	18	334	2	2.95	10	30	11.12	11.46	1.5	0.2	69.5	1.54	7	0.95	0.9	2	81	5	0.2	1	0	0	0	0	0	0	0	0	0	0	0	0	0	0	0	1	0	0
1459	12	site13	13_14	6	334	3	0.8	2	30	11.12	11.46	1.5	0.2	69.5	0.65	1.8	0.75	0.5	1.9	82.2	4.6	0.7	1	0	0	0	0	0	0	0	0	0	0	0	0	0	0	0	0	0	0
1460	12	site13	13_15	9	334	3	2	2	30	11.12	11.46	1.5	0.2	69.5	0.58	0.9	0.74	0.51	3.5	87.4	0	0	1	0	3	0	0	0	0	0	0	0	0	0	0	0	0	0	0	0	0
1461	12	site12	12_1	3	334	1	1.57	1.35	6	10.55	11.08	3.3	2.1	64.4	2.1	1.65	0.7	0.9	2.8	80.5	80.1	0.2	1	0	0	0	0	0	0	0	0	0	1	0	0	1	0	0	0	0	0
1462	12	site12	12_2	6	334	1	1.57	1.35	6	10.55	11.08	3.3	2.1	64.4	0.65	0.6	0.7	0.75	3.9	84.7	0.3	0	1	2	3	0	0	0	0	0	1	0	1	1	0	0	1	0	0	0	0
1463	12	site14	14_1	3	335	1	1.3	1.8	60	12.09	12.57	2.4	5.5	57.3	1.3	2	0.81	0.93	6.6	73	400	0.5	1	0	0	0	0	0	0	0	0	0	1	0	0	0	1	0	0	0	0
1464	12	site14	14_2	6	335	1	1.3	1.8	60	12.09	12.57	2.4	5.5	57.3	2.4	1.7	0.98	0.83	7	63.6	133	1.1	1	0	0	0	0	0	0	0	1	0	0	0	0	0	0	0	0	0	0
1465	12	site14	14_3	9	335	1	1.3	1.8	60	12.09	12.57	2.4	5.5	57.3	3.1	1.79	0.74	0.85	7.5	67.1	12.6	0.5	1	1	0	0	0	0	0	0	0	0	0	0	0	0	0	0	0	0	0
1466	12	site14	14_4	12	335	1	1.3	1.8	60	12.09	12.57	2.4	5.5	57.3	2.4	1.53	0.9	0.79	8.4	73.9	0.4	0	1	5	2	0	1	0	1	0	0	0	0	0	0	0	0	3	0	0	0
1467	12	site14	14_5	15	335	1	1.3	1.8	60	12.09	12.57	2.4	5.5	57.3	1.9	0.97	0.64	0.72	9	82.9	0	0	1	1	0	1	4	0	1	0	0	0	0	0	0	0	0	2	0	0	0
1468	12	site14	14_6	18	335	1	1.3	1.8	60	12.09	12.57	2.4	5.5	57.3	2.01	0.86	0.54	0.59	9.7	88.1	0	0	1	0	0	1	2	0	1	0	0	0	0	0	0	0	0	0	0	0	0
1469	12	site14	14_7	21	335	1	1.3	1.8	60	12.09	12.57	2.4	5.5	57.3	1.16	0.84	0.58	0.67	10.1	91.4	0	0	1	0	0	1	1	0	1	0	0	0	0	0	0	0	0	1	0	0	0
1470	12	site14	14_8	24	335	1	1.3	1.8	60	12.09	12.57	2.4	5.5	57.3	1.9	0.72	0.68	0.62	10.5	93.2	0	0	1	0	0	1	1	0	1	0	0	0	0	0	0	0	0	0	0	0	0
1471	12	site14	14_9	27	335	1	1.3	1.8	60	12.09	12.57	2.4	5.5	57.3	1.13	0.82	0.55	0.57	11	94	0	0	1	0	0	1	0	0	1	0	0	0	0	0	0	0	0	0	0	0	0
1472	12	site14	14_10	30	335	1	1.3	1.8	60	12.09	12.57	2.4	5.5	57.3	1.1	0.85	0.82	0.63	11.5	94.3	0	0	1	0	0	0	0	0	0	0	0	0	0	0	0	0	0	0	0	0	0
1473	12	site14	14_11	33	335	1	1.3	1.8	60	12.09	12.57	2.4	5.5	57.3	0.71	0.87	0.84	0.86	11.7	94.8	0	0	1	0	0	0	2	0	1	0	0	0	0	0	0	0	0	0	0	0	0
1474	12	site14	14_12	36	335	1	1.3	1.8	60	12.09	12.57	2.4	5.5	57.3	1.25	1.65	0.58	0.71	11.9	95.1	0	0	1	0	0	0	2	0	1	0	0	0	0	0	0	0	0	0	0	0	0
1475	12	site14	14_13	39	335	1	1.3	1.8	60	12.09	12.57	2.4	5.5	57.3	0.67	1.62	0.9	0.74	12	95.3	0	0	1	0	0	0	0	0	0	0	0	0	0	0	0	0	0	0	0	0	0
1476	12	site14	14_14	42	335	1	1.3	1.8	60	12.09	12.57	2.4	5.5	57.3	0.52	1.45	0.8	0.9	12.1	95.4	0	0	1	0	0	0	1	0	1	0	0	0	0	0	0	0	0	0	0	1	0
1477	12	site14	14_15	45	335	1	1.3	1.8	60	12.09	12.57	2.4	5.5	57.3	0.83	1.4	0.89	0.76	12.3	95.5	0	0	1	0	0	0	0	0	1	0	0	0	0	0	0	0	0	0	0	0	0
1478	12	site14	14_16	48	335	1	1.3	1.8	60	12.09	12.57	2.4	5.5	57.3	0.96	1.83	0.68	0.93	12.3	95.5	0	0	1	0	0	0	0	0	0	0	0	0	0	0	0	0	0	0	0	0	0
1479	12	site14	14_17	51	335	1	1.3	1.8	60	12.09	12.57	2.4	5.5	57.3	1.18	2.05	0.85	0.96	12.3	95.5	0	0	1	0	0	0	0	0	0	0	0	0	0	0	0	0	0	0	0	0	0
1480	12	site14	14_18	54	335	1	1.3	1.8	60	12.09	12.57	2.4	5.5	57.3	1.83	2.06	0.8	0.79	12.3	95.4	0	0	1	0	0	0	0	0	0	0	0	0	0	0	0	0	0	0	0	0	0
1481	12	site14	14_19	57	335	1	1.3	1.8	60	12.09	12.57	2.4	5.5	57.3	2.18	1.34	0.73	0.82	12.3	95.5	0	0	1	0	0	0	0	0	0	1	0	0	0	0	0	0	0	0	0	0	0
1482	12	site14	14_20	60	335	1	1.3	1.8	60	12.09	12.57	2.4	5.5	57.3	1.42	0.87	0.65	0.5	12.3	95.6	0	0	1	0	0	0	0	0	0	0	0	0	0	0	0	0	0	0	0	0	0
1483	12	site15	15_1	3	336	1	2.2	3.5	18	9.52	10.2	2.2	0.4	75.3	1.47	2.1	0.66	0.82	0.9	82.1	137.7	1.9	1	0	0	0	0	0	0	0	0	0	0	0	0	0	0	0	0	0	0
1484	12	site15	15_2	6	336	1	2.2	3.5	18	9.52	10.2	2.2	0.4	75.3	1.21	1.5	0.7	0.52	2.1	85.6	8.2	0	1	0	0	0	0	0	0	0	0	0	0	0	0	0	0	0	0	0	0
1485	12	site15	15_3	9	336	1	2.2	3.5	18	9.52	10.2	2.2	0.4	75.3	1.34	1.04	0.5	0.9	2.8	89.3	0.1	0	1	0	0	0	1	0	0	0	0	0	0	0	0	0	0	0	0	0	0
1486	12	site15	15_4	12	336	1	2.2	3.5	18	9.52	10.2	2.2	0.4	75.3	1.08	1.53	0.66	0.82	3.7	88.4	8	0	1	0	0	0	2	0	0	0	1	0	0	0	0	0	0	0	0	0	0
1487	12	site15	15_5	15	336	1	2.2	3.5	18	9.52	10.2	2.2	0.4	75.3	0.65	0.86	0.73	0.83	4.4	91	0	0	1	0	0	3	4	1	0	0	1	0	0	0	0	0	0	0	0	0	0
1488	12	site15	15_6	18	336	1	2.2	3.5	18	9.52	10.2	2.2	0.4	75.3	1.07	3	0.74	0.86	5.2	92.8	0	0	1	0	0	0	2	0	0	0	0	0	0	0	0	0	0	0	0	0	0
1489	12	site15	15_7	15	336	2	2.5	0.8	18	9.52	10.2	2.2	0.4	75.3	1.43	1.8	0.62	0.76	4.1	91.4	0	0	1	0	0	2	4	0	0	1	1	0	0	0	0	0	0	0	0	0	0
1490	12	site15	15_8	18	336	2	2.5	0.8	18	9.52	10.2	2.2	0.4	75.3	0.42	0.46	0.78	0.6	4.7	92.4	0	0	1	0	0	0	0	0	0	0	0	0	0	0	0	0	0	0	0	0	0
1491	12	site11	11_1	3	336	1	1	2	18	15.55	16.1	3.2	2.6	89.4	1	3.25	0.98	0.98	4.3	91.3	3.2	2.6	1	0	0	0	0	0	0	0	0	0	0	0	0	0	0	0	0	0	0
1492	12	site11	11_2	6	336	1	1	2	18	15.55	16.1	3.2	2.6	89.4	1	3.25	0.98	0.98	4.6	90.7	1.6	0.5	0	0	0	1	0	0	0	0	0	0	0	0	0	0	0	0	0	0	0
1493	12	site11	11_3	9	336	1	1	2	18	15.55	16.1	3.2	2.6	89.4	1	3.25	0.98	0.98	5.3	91	0.5	0.4	1	0	0	0	0	0	0	0	0	0	0	0	0	0	0	0	0	0	0
1494	12	site11	11_4	12	336	1	1	2	18	15.55	16.1	3.2	2.6	89.4	1	3.25	0.98	0.98	5.8	90.9	0.2	0.1	1	0	0	0	1	1	0	0	0	0	0	0	0	0	0	0	0	0	0
