# Supplementary material for: Seasonal variation in microhabitat of salamanders: environmental variation or shift of habitat selection?
Source: PeerJ. 2015 Aug 13;3:e1122. doi: 10.7717/peerj.1122 (PMC4540018; doi:10.7717/peerj.1122)
Supplement: Supplemental Information 4 [file peerj-03-1122-s004.csv]

prog	mese	grotta	settore	prof	ramo	larg_entrata	h_entrata	lung_grotta	ora_inizio	ora_fine	t_interna	ur_interno	lux_min	PA_meta	meta	PA_ita	PA_itaJ	PA_itaA
1	1	site1	1_1	3	1	1.4	0.85	12	11	11.15	5.55	84.05	0.45	0	0	0	0	0
2	1	site1	1_2	6	1	1.4	0.85	12	11	11.15	6	84.2	0	0	0	0	0	0
3	1	site1	1_3	9	1	1.4	0.85	12	11	11.15	5.9	88.65	0	0	0	0	0	0
4	1	site1	1_4	12	1	1.4	0.85	12	11	11.15	5.9	90.4	0	0	0	0	0	0
5	1	site1	1_5	6	2	3.5	2	12	11	11.15	5.95	85.7	0	0	0	0	0	0
6	1	site2	2_1	3	1	1.1	2	33	7	9	8.45	78.9	1	0	0	0	0	0
7	1	site2	2_2	6	1	1.1	2	33	7	9	8.55	79.2	0.2	1	1	1	1	0
8	1	site2	2_3	9	1	1.1	2	33	7	9	8.7	82.6	0	0	0	1	1	1
9	1	site2	2_4	12	1	1.1	2	33	7	9	8.7	86.65	0	0	0	1	1	1
10	1	site2	2_5	15	1	1.1	2	33	7	9	8.75	89.4	0	0	0	1	1	0
11	1	site2	2_6	18	1	1.1	2	33	7	9	9.15	90.3	0	0	0	1	0	1
12	1	site2	2_7	21	1	1.1	2	33	7	9	9.6	91.35	0	0	0	0	0	0
13	1	site2	2_8	24	1	1.1	2	33	7	9	9.7	91.15	0	0	0	1	1	0
14	1	site2	2_9	27	1	1.1	2	33	7	9	9.85	91.1	0	0	0	0	0	0
15	1	site2	2_10	30	1	1.1	2	33	7	9	9.95	91.05	0	0	0	0	0	0
16	1	site2	2_11	33	1	1.1	2	33	7	9	9.95	91	0	0	0	0	0	0
17	1	site3	3_1	3	1	1.6	1.1	18	10.55	12.55	8.7	87.55	0	1	1	0	0	0
18	1	site3	3_2	6	1	1.6	1.1	18	10.55	12.55	9.15	87.1	0	0	0	1	0	1
19	1	site3	3_3	9	1	1.6	1.1	18	10.55	12.55	10.6	90.85	0	1	1	1	0	1
20	1	site3	3_4	12	1	1.6	1.1	18	10.55	12.55	10.6	91.95	0	1	1	0	0	0
21	1	site3	3_5	15	1	1.6	1.1	18	10.55	12.55	10.8	92.3	0	0	0	1	0	1
22	1	site3	3_6	18	1	1.6	1.1	18	10.55	12.55	10.6	92.15	0	0	0	0	0	0
23	1	site3	3_7	9	2	0.93	1.2	18	10.55	12.55	10.8	89.8	0	1	1	1	0	1
24	1	site3	3_8	12	2	0.93	1.2	18	10.55	12.55	11.1	90.95	0	1	2	1	0	1
25	1	site3	3_9	15	2	0.93	1.2	18	10.55	12.55	11.25	91.35	0	1	3	1	0	1
26	1	site3	3_10	18	2	0.93	1.2	18	10.55	12.55	11.35	91.6	0	1	1	0	0	0
27	1	site4	4_1	3	1	1.17	2	15	10.3	10.5	5.45	75.65	1.4	0	0	0	0	0
28	1	site4	4_2	6	1	1.17	2	15	10.3	10.5	5.3	79.3	0.3	0	0	0	0	0
29	1	site4	4_3	9	1	1.17	2	15	10.3	10.5	5.25	79.85	0.15	0	0	0	0	0
30	1	site4	4_4	12	1	1.17	2	15	10.3	10.5	5.3	80.75	0.15	0	0	0	0	0
31	1	site4	4_5	15	1	1.17	2	15	10.3	10.5	6.25	86.25	0	0	0	0	0	0
32	1	site5	5_1	3	1	1.4	4	9	11.15	11.3	4.8	79	7	0	0	0	0	0
33	1	site5	5_2	6	1	1.4	4	9	11.15	11.3	4.7	79.35	2.15	0	0	0	0	0
34	1	site5	5_3	9	1	1.4	4	9	11.15	11.3	4.6	78.65	1.8	0	0	0	0	0
35	1	site6	6_1	3	1	1.5	1.2	10	14.42	14.5	9.75	74.9	0.75	0	0	0	0	0
36	1	site7	7_1	3	1	0.98	2.2	51	15.3	17.3	10.3	77.15	0.15	0	0	1	1	0
37	1	site7	7_2	6	1	0.98	2.2	51	15.3	17.3	10.3	83.75	0	1	5	1	1	0
38	1	site7	7_3	9	1	0.98	2.2	51	15.3	17.3	10	86.55	0	1	8	0	0	0
39	1	site7	7_4	12	1	0.98	2.2	51	15.3	17.3	11.7	92.2	0	1	4	1	1	0
40	1	site7	7_5	15	1	0.98	2.2	51	15.3	17.3	11.85	92.75	0	1	4	1	1	0
41	1	site7	7_6	18	1	0.98	2.2	51	15.3	17.3	12.15	93.1	0	1	3	1	1	0
42	1	site7	7_7	21	1	0.98	2.2	51	15.3	17.3	12.2	92.5	0	1	1	1	1	1
43	1	site7	7_8	24	1	0.98	2.2	51	15.3	17.3	12.35	92.45	0	0	0	0	0	0
44	1	site7	7_9	27	1	0.98	2.2	51	15.3	17.3	12.4	92.4	0	0	0	0	0	0
45	1	site7	7_10	30	1	0.98	2.2	51	15.3	17.3	12.5	91.75	0	1	1	0	0	0
46	1	site7	7_11	33	1	0.98	2.2	51	15.3	17.3	12.65	93.25	0	0	0	0	0	0
47	1	site7	7_12	36	1	0.98	2.2	51	15.3	17.3	12.8	93.15	0	0	0	0	0	0
48	1	site7	7_13	39	1	0.98	2.2	51	15.3	17.3	12.6	92.8	0	1	2	1	0	1
49	1	site7	7_14	42	1	0.98	2.2	51	15.3	17.3	12.65	92.5	0	1	1	1	0	1
50	1	site7	7_15	45	1	0.98	2.2	51	15.3	17.3	12.7	92.3	0	1	1	1	0	1
51	1	site7	7_16	48	1	0.98	2.2	51	15.3	17.3	12.7	91.6	0	1	1	1	0	1
52	1	site7	7_17	3	2	0.98	2.2	51	15.3	17.3	12.5	90.25	0	0	0	1	1	1
53	1	site8	8_1	3	1	1.85	1.3	12	12.2	13.1	10.8	68.3	0.5	0	0	0	0	0
54	1	site8	8_2	6	1	1.85	1.3	12	12.2	13.1	9.9	77.8	0	1	3	0	0	0
55	1	site8	8_3	9	1	1.85	1.3	12	12.2	13.1	9.4	85.5	0	1	12	0	0	0
56	1	site8	8_4	12	1	1.85	1.3	12	12.2	13.1	9.3	86.4	0	1	1	0	0	0
57	1	site9	9_1	3	1	2.4	1.22	15	13.45	14.45	8.15	77.5	0.55	0	0	0	0	0
58	1	site9	9_2	6	1	2.4	1.22	15	13.45	14.45	8	81	0.1	1	1	0	0	0
59	1	site9	9_3	9	1	2.4	1.22	15	13.45	14.45	7.95	83.65	0	1	3	0	0	0
60	1	site9	9_4	12	1	2.4	1.22	15	13.45	14.45	8.1	86.3	0	1	2	0	0	0
61	1	site9	9_5	15	1	2.4	1.22	15	13.45	14.45	8.4	88.5	0	1	2	1	0	1
62	1	site10	10_1	3	1	1	1.52	21	15	15.5	6.75	84.15	0.6	0	0	0	0	0
63	1	site10	10_2	6	1	1	1.52	21	15	15.5	7.05	86.8	0	0	0	1	0	1
64	1	site10	10_3	9	1	1	1.52	21	15	15.5	7.25	88.45	0	1	2	0	0	0
65	1	site10	10_4	12	1	1	1.52	21	15	15.5	7.7	90.05	0	1	1	1	0	1
66	1	site10	10_5	15	1	1	1.52	21	15	15.5	7.8	91.6	0	0	0	1	0	1
67	1	site10	10_6	18	1	1	1.52	21	15	15.5	7.8	91.6	0	0	0	0	0	0
68	1	site10	10_7	21	1	1	1.52	21	15	15.5	7.8	91.6	0	0	0	0	0	0
69	1	site13	13_1	3	1	8	10	30	14.25	16	4.3	73.85	13.2	0	0	0	0	0
70	1	site13	13_2	6	1	8	10	30	14.25	16	4.45	78	20.2	0	0	0	0	0
71	1	site13	13_3	9	1	8	10	30	14.25	16	4.7	79.45	6.4	0	0	0	0	0
72	1	site13	13_4	12	1	8	10	30	14.25	16	4.15	77.35	6.55	0	0	0	0	0
73	1	site13	13_5	15	1	8	10	30	14.25	16	3.6	79.4	2.25	0	0	0	0	0
74	1	site13	13_6	18	1	8	10	30	14.25	16	3.75	81.4	0.35	0	0	0	0	0
75	1	site13	13_7	21	1	8	10	30	14.25	16	4.05	82.45	0	0	0	0	0	0
76	1	site13	13_8	24	1	8	10	30	14.25	16	4.25	82.5	0	0	0	0	0	0
77	1	site13	13_9	27	1	8	10	30	14.25	16	4.45	85.25	0	0	0	0	0	0
78	1	site13	13_10	30	1	8	10	30	14.25	16	4.85	86.75	0	0	0	0	0	0
79	1	site13	13_11	15	2	2.95	10	30	14.25	16	3.95	79	0.7	0	0	0	0	0
80	1	site13	13_12	18	2	2.95	10	30	14.25	16	3.9	80.15	1.1	0	0	0	0	0
81	1	site13	13_14	6	3	0.8	2	30	14.25	16	4.1	77	1.85	0	0	0	0	0
82	1	site13	13_15	9	3	0.8	2	30	14.25	16	3.95	77.2	0	0	0	0	0	0
83	1	site12	12_1	3	1	1.57	1.35	6	14.1	14.2	4.4	78.9	1.9	0	0	0	0	0
84	1	site12	12_2	6	1	1.57	1.35	6	14.1	14.2	5.3	78.3	0	0	0	1	0	1
85	1	site14	14_1	3	1	1.3	1.8	60	13.4	17.4	9.05	86.15	0.15	0	0	1	0	1
86	1	site14	14_2	6	1	1.3	1.8	60	13.4	17.4	9	84.85	0.05	0	0	0	0	0
87	1	site14	14_3	9	1	1.3	1.8	60	13.4	17.4	9.05	85.7	0	1	1	0	0	0
88	1	site14	14_4	12	1	1.3	1.8	60	13.4	17.4	9.5	87.2	0	1	3	0	0	0
89	1	site14	14_5	15	1	1.3	1.8	60	13.4	17.4	10.2	89.5	0	1	2	0	0	0
90	1	site14	14_6	18	1	1.3	1.8	60	13.4	17.4	10.55	90.75	0	1	1	1	0	1
91	1	site14	14_7	21	1	1.3	1.8	60	13.4	17.4	11	90.95	0	1	3	1	0	1
92	1	site14	14_8	24	1	1.3	1.8	60	13.4	17.4	11.6	92.15	0	1	2	0	0	0
93	1	site14	14_9	27	1	1.3	1.8	60	13.4	17.4	11.85	92.75	0	1	1	0	0	0
94	1	site14	14_10	30	1	1.3	1.8	60	13.4	17.4	12	92.9	0	1	1	1	0	1
95	1	site14	14_11	33	1	1.3	1.8	60	13.4	17.4	12.25	93.15	0	0	0	0	0	0
96	1	site14	14_12	36	1	1.3	1.8	60	13.4	17.4	12.5	93.6	0	0	0	0	0	0
97	1	site14	14_13	39	1	1.3	1.8	60	13.4	17.4	12.65	93.6	0	0	0	0	0	0
98	1	site14	14_14	42	1	1.3	1.8	60	13.4	17.4	12.6	93.7	0	0	0	0	0	0
99	1	site14	14_15	45	1	1.3	1.8	60	13.4	17.4	12.6	93.6	0	0	0	0	0	0
100	1	site14	14_16	48	1	1.3	1.8	60	13.4	17.4	12.65	93.4	0	0	0	0	0	0
101	1	site14	14_17	51	1	1.3	1.8	60	13.4	17.4	12.8	93.45	0	0	0	0	0	0
102	1	site14	14_18	54	1	1.3	1.8	60	13.4	17.4	12.8	93.25	0	0	0	0	0	0
103	1	site14	14_19	57	1	1.3	1.8	60	13.4	17.4	13.15	93.55	0	0	0	0	0	0
104	1	site14	14_20	60	1	1.3	1.8	60	13.4	17.4	13.2	93.7	0	0	0	0	0	0
105	1	site15	15_1	3	1	2.2	3.5	18	11.25	12.25	5.2	86.4	1.85	0	0	0	0	0
106	1	site15	15_2	6	1	2.2	3.5	18	11.25	12.25	5.1	87.05	0.1	0	0	0	0	0
107	1	site15	15_3	9	1	2.2	3.5	18	11.25	12.25	5.2	88.5	0	1	1	0	0	0
108	1	site15	15_4	12	1	2.2	3.5	18	11.25	12.25	5.1	89.4	0.05	1	1	0	0	0
109	1	site15	15_5	15	1	2.2	3.5	18	11.25	12.25	5.4	90.2	0	1	1	0	0	0
110	1	site15	15_6	18	1	2.2	3.5	18	11.25	12.25	5.7	91.15	0	1	1	1	0	1
111	1	site15	15_7	15	2	2.5	0.8	18	11.25	12.25	5.1	89.6	0	1	1	0	0	0
112	1	site15	15_8	18	2	2.5	0.8	18	11.25	12.25	5.05	89.55	0	0	0	0	0	0
113	1	site11	11_1	3	1	1	2	18	16.25	16.43	5.8	92.7	0.25	0	0	0	0	0
114	1	site11	11_2	6	1	1	2	18	16.25	16.43	6.1	91.35	0.15	1	1	0	0	0
115	1	site11	11_3	9	1	1	2	18	16.25	16.43	6.15	92.15	0	1	1	0	0	0
116	1	site11	11_4	12	1	1	2	18	16.25	16.43	6.55	92.2	0	1	1	0	0	0
117	2	site1	1_1	3	1	1.4	0.85	12	11	11.15	12.5	92.65	0.3	0	0	0	0	0
118	2	site1	1_2	6	1	1.4	0.85	12	11	11.15	14.4	93.8	0	0	0	1	0	1
119	2	site1	1_3	9	1	1.4	0.85	12	11	11.15	13.5	93.1	0	0	0	1	1	1
120	2	site1	1_4	12	1	1.4	0.85	12	11	11.15	12.5	92.35	0	0	0	1	1	1
121	2	site1	1_5	6	2	3.5	2	12	11	11.15	12.1	93.45	0	0	0	1	1	1
122	2	site2	2_1	3	1	1.1	2	33	7	9	16.05	82.45	18.3	0	0	0	0	0
123	2	site2	2_2	6	1	1.1	2	33	7	9	15.25	84.6	5	0	0	0	0	0
124	2	site2	2_3	9	1	1.1	2	33	7	9	14.8	86.4	0	0	0	1	1	0
125	2	site2	2_4	12	1	1.1	2	33	7	9	14.55	87.95	0	0	0	1	1	0
126	2	site2	2_5	15	1	1.1	2	33	7	9	14.15	89.7	0	0	0	1	1	0
127	2	site2	2_6	18	1	1.1	2	33	7	9	14.15	91.15	0	0	0	1	1	0
128	2	site2	2_7	21	1	1.1	2	33	7	9	14.5	92.2	0	0	0	1	1	0
129	2	site2	2_8	24	1	1.1	2	33	7	9	14.95	92.6	0	0	0	0	0	0
130	2	site2	2_9	27	1	1.1	2	33	7	9	15.05	92.65	0	0	0	0	0	0
131	2	site2	2_10	30	1	1.1	2	33	7	9	15.15	93	0	0	0	0	0	0
132	2	site2	2_11	33	1	1.1	2	33	7	9	15.2	92.9	0	0	0	0	0	0
133	2	site3	3_1	3	1	1.6	1.1	18	10.55	12.55	15.1	86.75	0.1	1	2	1	0	1
134	2	site3	3_2	6	1	1.6	1.1	18	10.55	12.55	11.85	87.4	0	0	0	1	1	0
135	2	site3	3_3	9	1	1.6	1.1	18	10.55	12.55	10.45	92.3	0	1	1	1	1	1
136	2	site3	3_4	12	1	1.6	1.1	18	10.55	12.55	10.4	92.9	0	1	1	1	0	1
137	2	site3	3_5	15	1	1.6	1.1	18	10.55	12.55	10.35	93.3	0	0	0	1	0	1
138	2	site3	3_6	18	1	1.6	1.1	18	10.55	12.55	10.7	93.7	0	0	0	1	0	1
139	2	site3	3_7	9	2	0.93	1.2	18	10.55	12.55	11.7	88.8	0	0	0	1	0	1
140	2	site3	3_8	12	2	0.93	1.2	18	10.55	12.55	11.15	89.95	0	0	0	1	1	1
141	2	site3	3_9	15	2	0.93	1.2	18	10.55	12.55	11.25	91.75	0	0	0	1	0	1
142	2	site3	3_10	18	2	0.93	1.2	18	10.55	12.55	11.1	92.05	0	1	1	1	0	1
143	2	site4	4_1	3	1	1.17	2	15	10.3	10.5	12.9	90.45	8.1	0	0	0	0	0
144	2	site4	4_2	6	1	1.17	2	15	10.3	10.5	12.4	91.8	5.35	0	0	0	0	0
145	2	site4	4_3	9	1	1.17	2	15	10.3	10.5	12.2	92.25	0.25	0	0	1	1	1
146	2	site4	4_4	12	1	1.17	2	15	10.3	10.5	12.3	93.1	0.15	0	0	1	1	1
147	2	site4	4_5	15	1	1.17	2	15	10.3	10.5	11	93.65	0	1	1	1	1	1
148	2	site5	5_1	3	1	1.4	4	9	11.15	11.3	13.7	93.4	3.4	0	0	0	0	0
149	2	site5	5_2	6	1	1.4	4	9	11.15	11.3	13	92.4	1.85	0	0	0	0	0
150	2	site5	5_3	9	1	1.4	4	9	11.15	11.3	13.85	92.95	1.15	1	1	0	0	0
151	2	site6	6_1	3	1	1.5	1.2	10	14.42	14.5	16.7	89.2	4.3	1	1	0	0	0
152	2	stie6	6_2	6	1	1.5	1.2	10	14.42	14.5	14.7	89.35	0	1	4	0	0	0
153	2	site7	7_1	3	1	0.98	2.2	51	15.3	17.3	19.45	79.2	0.9	0	0	0	0	0
154	2	site7	7_2	6	1	0.98	2.2	51	15.3	17.3	17.95	83.2	0.2	1	2	0	0	0
155	2	site7	7_3	9	1	0.98	2.2	51	15.3	17.3	15.05	86.65	0	1	12	0	0	0
156	2	site7	7_4	12	1	0.98	2.2	51	15.3	17.3	14.75	88.6	0	1	6	1	1	0
157	2	site7	7_5	15	1	0.98	2.2	51	15.3	17.3	14.4	89.3	0	1	2	0	0	0
158	2	site7	7_6	18	1	0.98	2.2	51	15.3	17.3	14	90.1	0	1	1	1	0	1
159	2	site7	7_7	21	1	0.98	2.2	51	15.3	17.3	13.4	91.5	0	1	3	1	0	1
160	2	site7	7_8	24	1	0.98	2.2	51	15.3	17.3	13.35	92.05	0	1	1	1	0	1
161	2	site7	7_9	27	1	0.98	2.2	51	15.3	17.3	13.3	92.45	0	1	1	0	0	0
162	2	site7	7_10	30	1	0.98	2.2	51	15.3	17.3	13.2	92.7	0	0	0	0	0	0
163	2	site7	7_11	33	1	0.98	2.2	51	15.3	17.3	12.95	93.5	0	0	0	0	0	0
164	2	site7	7_12	36	1	0.98	2.2	51	15.3	17.3	12.85	93.55	0	1	1	1	0	1
165	2	site7	7_13	39	1	0.98	2.2	51	15.3	17.3	13.15	93.75	0	1	1	0	0	0
166	2	site7	7_14	42	1	0.98	2.2	51	15.3	17.3	12.9	93.55	0	0	0	1	0	1
167	2	site7	7_15	45	1	0.98	2.2	51	15.3	17.3	12.9	93.55	0	1	1	0	0	0
168	2	site7	7_16	48	1	0.98	2.2	51	15.3	17.3	13	93.95	0	1	2	1	1	0
169	2	site7	7_17	3	2	0.98	2.2	51	15.3	17.3	13.6	94.45	0	1	1	0	0	0
170	2	site8	8_1	3	1	1.85	1.3	12	12.2	13.1	10.95	85.05	0.135	1	3	0	0	0
171	2	site8	8_2	6	1	1.85	1.3	12	12.2	13.1	10.25	86.8	0	1	3	0	0	0
172	2	site8	8_3	9	1	1.85	1.3	12	12.2	13.1	9.85	88.95	0	0	0	1	0	1
173	2	site8	8_4	12	1	1.85	1.3	12	12.2	13.1	9.5	90.7	0	0	0	0	0	0
174	2	site9	9_1	3	1	2.4	1.22	15	13.45	14.45	11.9	85.3	0.45	0	0	0	0	0
175	2	site9	9_2	6	1	2.4	1.22	15	13.45	14.45	11.15	87.85	0.1	1	1	0	0	0
176	2	site9	9_3	9	1	2.4	1.22	15	13.45	14.45	10.75	88.85	0	0	0	1	0	1
177	2	site9	9_4	12	1	2.4	1.22	15	13.45	14.45	10.75	89.7	0	0	0	0	0	0
178	2	site9	9_5	15	1	2.4	1.22	15	13.45	14.45	10.85	90.7	0	0	0	0	0	0
179	2	site10	10_1	3	1	1	1.52	21	15	15.5	12.15	88.85	0.45	0	0	0	0	0
180	2	site10	10_2	6	1	1	1.52	21	15	15.5	11.4	91.85	0	0	0	1	0	1
181	2	site10	10_3	9	1	1	1.52	21	15	15.5	10.8	91.45	0	0	0	1	0	1
182	2	site10	10_4	12	1	1	1.52	21	15	15.5	10.9	92.15	0	0	0	1	0	1
183	2	site10	10_5	15	1	1	1.52	21	15	15.5	11.05	92.45	0	0	0	0	0	0
184	2	site10	10_6	18	1	1	1.52	21	15	15.5	11.15	92.9	0	0	0	0	0	0
185	2	site10	10_7	21	1	1	1.52	21	15	15.5	10.9	92.8	0	0	0	0	0	0
186	2	site13	13_1	3	1	8	10	30	14.25	16	10.85	88.15	11.65	0	0	0	0	0
187	2	site13	13_2	6	1	8	10	30	14.25	16	9.5	92.05	1.15	0	0	1	0	1
188	2	site13	13_3	9	1	8	10	30	14.25	16	9.45	92.25	0.35	0	0	0	0	0
189	2	site13	13_4	12	1	8	10	30	14.25	16	8.95	92.55	0.2	0	0	0	0	0
190	2	site13	13_5	15	1	8	10	30	14.25	16	7.9	93.8	0.45	0	0	1	1	1
191	2	site13	13_6	18	1	8	10	30	14.25	16	7.75	94.4	0.25	0	0	1	0	1
192	2	site13	13_7	21	1	8	10	30	14.25	16	7.7	94.55	0	0	0	1	0	1
193	2	site13	13_8	24	1	8	10	30	14.25	16	7.6	94.65	0	0	0	1	0	1
194	2	site13	13_9	27	1	8	10	30	14.25	16	7.7	94.75	0	0	0	1	0	1
195	2	site13	13_10	30	1	8	10	30	14.25	16	7.85	94.85	0	0	0	0	0	0
196	2	site13	13_11	15	2	2.95	10	30	14.25	16	8.85	92.75	0.1	0	0	1	0	1
197	2	site13	13_12	18	2	2.95	10	30	14.25	16	8.55	93.35	0.05	0	0	1	0	1
198	2	site13	13_14	6	3	0.8	2	30	14.25	16	10.15	89.4	0.35	0	0	0	0	0
199	2	site13	13_15	9	3	0.8	2	30	14.25	16	9.95	90.25	0	0	0	1	0	1
200	2	site12	12_1	3	1	1.57	1.35	6	14.1	14.2	12.3	91.45	0.15	0	0	1	1	1
201	2	site12	12_2	6	1	1.57	1.35	6	14.1	14.2	9.9	93.55	0.05	0	0	1	0	1
202	2	site14	14_1	3	1	1.3	1.8	60	13.4	17.4	21.85	54.6	24.75	0	0	0	0	0
203	2	site14	14_2	6	1	1.3	1.8	60	13.4	17.4	16.4	80.85	3	0	0	0	0	0
204	2	site14	14_3	9	1	1.3	1.8	60	13.4	17.4	15.75	83.5	0.5	1	1	0	0	0
205	2	site14	14_4	12	1	1.3	1.8	60	13.4	17.4	15.05	84.9	0	1	2	1	1	0
206	2	site14	14_5	15	1	1.3	1.8	60	13.4	17.4	14.4	88.4	0	1	2	1	0	1
207	2	site14	14_6	18	1	1.3	1.8	60	13.4	17.4	13.65	90.4	0	1	1	1	1	0
208	2	site14	14_7	21	1	1.3	1.8	60	13.4	17.4	13.35	91.95	0	0	0	1	0	1
209	2	site14	14_8	24	1	1.3	1.8	60	13.4	17.4	13	92.3	0	1	1	1	1	0
210	2	site14	14_9	27	1	1.3	1.8	60	13.4	17.4	12.8	92.7	0	0	0	1	0	1
211	2	site14	14_10	30	1	1.3	1.8	60	13.4	17.4	12.7	92.95	0	0	0	1	0	1
212	2	site14	14_11	33	1	1.3	1.8	60	13.4	17.4	12.65	93.2	0	0	0	1	0	1
213	2	site14	14_12	36	1	1.3	1.8	60	13.4	17.4	12.5	93.25	0	0	0	1	0	1
214	2	site14	14_13	39	1	1.3	1.8	60	13.4	17.4	12.5	93.45	0	0	0	0	0	0
215	2	site14	14_14	42	1	1.3	1.8	60	13.4	17.4	12.45	93.5	0	0	0	1	0	1
216	2	site14	14_15	45	1	1.3	1.8	60	13.4	17.4	12.5	93.75	0	0	0	1	1	1
217	2	site14	14_16	48	1	1.3	1.8	60	13.4	17.4	12.25	94.05	0	0	0	1	1	1
218	2	site14	14_17	51	1	1.3	1.8	60	13.4	17.4	12.25	94.15	0	0	0	1	0	1
219	2	site14	14_18	54	1	1.3	1.8	60	13.4	17.4	12.4	94.15	0	0	0	0	0	0
220	2	site14	14_19	57	1	1.3	1.8	60	13.4	17.4	12.45	94.2	0	0	0	0	0	0
221	2	site14	14_20	60	1	1.3	1.8	60	13.4	17.4	12.35	94.2	0	0	0	0	0	0
222	2	site15	15_1	3	1	2.2	3.5	18	11.25	12.25	19.65	81.15	95.65	0	0	0	0	0
223	2	site15	15_2	6	1	2.2	3.5	18	11.25	12.25	18.15	80.1	1.95	0	0	0	0	0
224	2	site15	15_3	9	1	2.2	3.5	18	11.25	12.25	17.8	83.15	0.1	0	0	0	0	0
225	2	site15	15_4	12	1	2.2	3.5	18	11.25	12.25	17.35	85.15	0.05	1	3	0	0	0
226	2	site15	15_5	15	1	2.2	3.5	18	11.25	12.25	15.1	90.2	0	0	0	0	0	0
227	2	site15	15_6	18	1	2.2	3.5	18	11.25	12.25	13.05	92.15	0	1	1	1	1	1
228	2	site15	15_7	15	2	2.5	0.8	18	11.25	12.25	17.05	88.9	0	1	3	0	0	0
229	2	site15	15_8	18	2	2.5	0.8	18	11.25	12.25	15.75	86.1	0	0	0	0	0	0
230	2	site11	11_1	3	1	1	2	18	16.25	16.43	16.25	84.4	2.35	0	0	0	0	0
231	2	site11	11_2	6	1	1	2	18	16.25	16.43	16.4	85.35	0.05	0	0	0	0	0
232	2	site11	11_3	9	1	1	2	18	16.25	16.43	15.85	86	0.3	0	0	0	0	0
233	2	site11	11_4	12	1	1	2	18	16.25	16.43	15.65	88.9	0.1	0	0	1	0	1
234	2	site11	11_5	15	1	1	2	18	17.1	17.3	16.1	90.05	0.05	1	5	0	0	0
235	2	site11	11_6	18	1	1	2	18	17.1	17.3	15.75	90.2	0	1	3	0	0	0
