# Supplementary material for: Seasonal variation in microhabitat of salamanders: environmental variation or shift of habitat selection?
Source: PeerJ. 2015 Aug 13;3:e1122. doi: 10.7717/peerj.1122 (PMC4540018; doi:10.7717/peerj.1122)
Supplement: Supplemental Information 5 [file peerj-03-1122-s005.csv]

prog	mese	grotta	diff	prof	h_ita	h_m	h_f	h_j	prog2	mese2	grotta2	diff2	prof2	h_ita2	h_m2	h_f2	h_j2
626	6	site1	9	3	0	0	0	0	751	7	site1	9	3	0	0	0	0
627	6	site1	9	6	0	0	0	0	752	7	site1	9	6	1	1	0	0
628	6	site1	9	9	1	0	0	1	753	7	site1	9	9	1	1	0	0
629	6	site1	9	12	1	1	1	1	754	7	site1	9	12	1	0	1	0
630	6	site1	9	6	1	1	1	0	755	7	site1	9	6	1	1	1	1
631	6	site2	9	3	0	0	0	0	756	7	site2	9	3	0	0	0	0
632	6	site2	9	6	0	0	0	0	757	7	site2	9	6	0	0	0	0
633	6	site2	9	9	1	0	0	1	758	7	site2	9	9	0	0	0	0
634	6	site2	9	12	1	0	0	1	759	7	site2	9	12	1	0	0	1
635	6	site2	9	15	1	0	0	1	760	7	site2	9	15	1	0	0	1
636	6	site2	9	18	1	0	0	1	761	7	site2	9	18	1	0	0	1
637	6	site2	9	21	1	0	0	1	762	7	site2	9	21	0	0	0	0
638	6	site2	9	24	0	0	0	0	763	7	site2	9	24	0	0	0	0
639	6	site2	9	27	0	0	0	0	764	7	site2	9	27	0	0	0	0
640	6	site2	9	30	0	0	0	0	765	7	site2	9	30	0	0	0	0
641	6	site2	9	33	0	0	0	0	766	7	site2	9	33	0	0	0	0
741	6	site3	9	3	0	0	0	0	866	7	site3	9	3	0	0	0	0
742	6	site3	9	6	0	0	0	0	867	7	site3	9	6	0	0	0	0
743	6	site3	9	9	0	0	0	0	868	7	site3	9	9	0	0	0	0
744	6	site3	9	12	1	1	0	0	869	7	site3	9	12	0	0	0	0
745	6	site3	9	15	0	0	0	0	870	7	site3	9	15	0	0	0	0
746	6	site3	9	18	0	0	0	0	871	7	site3	9	18	0	0	0	0
